# Supplementary material for: Microsatellite Content in 397 Nuclear Exons and Their Flanking Regions in the Fern Family Ophioglossaceae
Source: Plants (Basel). 2024 Mar 4;13(5):713. doi: 10.3390/plants13050713 (PMC10934216; doi:10.3390/plants13050713)
Supplement: Supplementary file 1 [file plants-13-00713-s001.zip]

Archive with 6 entries (6 files):
- GoFlag Table S2.xlsx
- GoFlag Table S3.xlsx
- GoFlag Table S4.xlsx
- GoFlag Table S5.xlsx
- GoFlag_Table S1.xlsx
- GoFlag_TableS6.xlsx
