# Supplementary material for: Microsatellite Content in 397 Nuclear Exons and Their Flanking Regions in the Fern Family Ophioglossaceae
Source: Plants (Basel). 2024 Mar 4;13(5):713. doi: 10.3390/plants13050713 (PMC10934216; doi:10.3390/plants13050713)
Supplement: Supplementary file 1 [file plants-13-00713-s001.zip › GoFlag Table S2.xlsx]

## Sheet: Sheet1
Species	Voucher	No of missing nucleotides	Alignment length	% of missingg data	No of nucleotides	No of nucleotides in exons	Total SSR number in exons and flanking regions	SSRs in flanking regions	SSR Density in flanking regions	Total SSR Density	No of SSRs in exons	No of nucleotides in exons	SSR Density in exons
Botrypus virginianus	EW1079	128624	350929	0.366524	224535	152100	57	55	0.361604	0.374753	2	72435	0.027611
Botrychium lanceolatum	EW1081	340319	350929	0.969766	10619	3714	3	3	0.807754	0.807754	0	6905	0
Botrychium alaskense salchakatense	EW1082	316777	350929	0.902681	34190	12969	9	9	0.693963	0.693963	0	21221	0
Botrychium alaskense	EW1083	342808	350929	0.976859	8130	2608	1	1	0.383436	0.383436	0	5522	0
Sceptridium multifidum	EW1084	134266	350929	0.382602	218015	146786	62	61	0.415571	0.422384	1	71229	0.0140392
Botrychium angustisegmentum	EW512	135086	350929	0.384938	216297	148071	60	59	0.398457	0.405211	1	68226	0.0146572
Botrychium campestre	EW638	177635	350929	0.506185	173593	106754	38	37	0.346591	0.355959	1	66839	0.0149613
Botrychium neolunaria	EW735	127343	350929	0.362874	224376	154150	58	57	0.36977	0.376257	1	70226	0.0142397
Botrychium minganense	EW85	115688	350929	0.329662	236530	166287	64	62	0.372849	0.384877	2	70243	0.0284726
Botrychium simplex	EW791	146735	350929	0.418133	204729	135075	60	58	0.429391	0.444198	2	69654	0.0287134
Botrychium pallidum	EW113	104640	350929	0.29818	247604	177548	64	62	0.349201	0.360466	2	70056	0.0285486
Botrychium echo	EW999	82635	350929	0.235475	269991	198825	93	91	0.457689	0.467748	2	71166	0.0281033
Botrychium michiganense	EW190	110088	350929	0.313704	242249	172060	76	73	0.424271	0.441706	3	70189	0.0427417
Botrychium hesperium	EW1014	149771	350929	0.426784	202109	134642	46	43	0.319365	0.341647	3	67467	0.0444662
Botrychium acuminatum	EW286	160686	350929	0.457887	191006	124140	53	50	0.402771	0.426937	3	66866	0.0448659
Botrychium lunaria	BD160901	184212	350929	0.524927	167046	106522	34	34	0.319183	0.319183	0	60524	0
Botrychium matricariifolium	EW299	118746	350929	0.338376	233468	164355	75	72	0.438076	0.456329	3	69113	0.0434072
Ophioderma pendula	2001-0045B	168310	350929	0.479613	183387	112807	61	56	0.496423	0.540747	5	70580	0.0708416
Botrychium matricariifolium	SF812	79676	350929	0.227043	273022	202143	78	75	0.371024	0.385865	3	70879	0.0423257
Sceptridium multifidum	SF814	75714	350929	0.215753	276493	205941	76	75	0.364182	0.369038	1	70552	0.0141739
Sceptridium sp.	SF816	68042	350929	0.193891	284559	213200	88	87	0.408068	0.412758	1	71359	0.0140136
Botrypus virginianus	Sundue 4021	83178	350929	0.237022	270631	198398	75	74	0.372988	0.378028	1	72233	0.0138441
Sceptridium sp.	Testo COL99	131107	350929	0.3736	221119	151207	65	64	0.423261	0.429874	1	69912	0.0143037
Sceptridium decompositum	Sundue 4064	44479	350929	0.126746	308501	237178	104	103	0.434273	0.438489	1	71323	0.0140207
Ophioderma pendula	Ranker 1932	327162	350929	0.932274	23795	6704	3	2	0.298329	0.447494	1	17091	0.0585103
Helminthostachys zeylanica	Lee 530	252905	350929	0.720673	98275	46126	11	9	0.195118	0.238477	2	52149	0.0383516
Ophioderma pendula	Testo sn	304663	350929	0.868161	46306	20763	8	8	0.385301	0.385301	0	25543	0
Cheiroglossa palmata	Jimenez 780	282771	350929	0.805778	68210	32181	23	21	0.652559	0.714707	2	36029	0.0555108
Sceptridium biternatum	Huey sn	86438	350929	0.246312	265463	193043	75	74	0.383334	0.388514	1	72420	0.0138083
