# Supplementary material for: Microsatellite Content in 397 Nuclear Exons and Their Flanking Regions in the Fern Family Ophioglossaceae
Source: Plants (Basel). 2024 Mar 4;13(5):713. doi: 10.3390/plants13050713 (PMC10934216; doi:10.3390/plants13050713)
Supplement: Supplementary file 1 [file plants-13-00713-s001.zip › GoFlag Table S3.xlsx]

## Sheet: Sheet1
ID	SSR nr.	SSR type	SSR	size	start	end	start in concat	end in concat	Remark	In TargetOnly_NoDups	MISA detected as	Exon	Flanking region	Protein	Biological process
UFG_393202_P016_WH10.Ophioderma_pendula	1	p4	(AAAC)3	12	234	245	284993	285004		yes		L435		DEAD-box ATP-dependent RNA helicase 22	RNA metabolism, transcription, …
UFG_393202_P015_WD12.Botrychium_simplex	1	p4	(TTCC)3	12	175	186	271454	271465		yes		L415		2,4-dichlorophenol 6-monooxygenase	catalytisation
UFG_393202_P015_WF11.Botrychium_michiganense	1	p4	(TTCC)3	12	124	135	271454	271465		yes		L415		2,4-dichlorophenol 6-monooxygenase	catalytisation
UFG_393202_P015_WF12.Botrychium_hesperium	1	p4	(TTCC)3	12	78	89	271454	271465		yes		L415		2,4-dichlorophenol 6-monooxygenase	catalytisation
UFG_393202_P015_WG11.Botrychium_acuminatum	1	p4	(TTCC)3	12	93	104	271454	271465		yes		L415		2,4-dichlorophenol 6-monooxygenase	catalytisation
UFG_393202_P015_WH11.Botrychium_matricariifolium	1	p4	(TTCC)3	12	152	163	271454	271465		no		L415		2,4-dichlorophenol 6-monooxygenase	catalytisation
UFG_393202_P028_WD08.Botrychium_matricariifolium	1	p4	(TTCC)3	12	212	223	271454	271465		yes		L415		2,4-dichlorophenol 6-monooxygenase	catalytisation
UFG_393202_P067_WA10.Ophioderma_pendula	1	p3	(AGG)4	12	63	74	262991	263002		yes		L405		DDRGK domain-containing protein 1	Protein UFMylation, associated to endoplasmatic reticulum
UFG_393202_P071_WF12.Cheiroglossa_palmata	1	p4	(AGGA)3	12	235	246	232635	232646		yes		L369		CCAAT/enhancer-binding protein zeta, mRNA	transcription factor that regulates the cell cyycle, growth, energy metabolism
UFG_393202_P016_WH10.Ophioderma_pendula	1	p3	(TGG)4	12	137	148	232635	232646		yes		L318		PEP-RELATED DEVELOPMENT ARRESTED 1	chloroplast development, plastid gene expression, …
UFG_393202_P016_WH10.Ophioderma_pendula	1	p4	(GATC)3	12	225	236	183977	183988		yes		L316		Transducin/WD40 repeat-like superfamily protei	many processes, protein scaffolding, protein-protein interaction, supramolecular interaction
UFG_393201_P03_WA06.Botrypus_virginianus	2	p3	(GCT)4	12	207	218	23790	23801		yes		L236		mitochondrial import inner membrane translocase subunit TIM21	protein import into mitochondrial matrix
UFG_393202_P015_WA12.Botrychium_angustisegmentum	1	p3	(GCT)4	12	142	153	23790	23801		yes		L236		mitochondrial import inner membrane translocase subunit TIM21	protein import into mitochondrial matrix
UFG_393202_P015_WB12.Botrychium_campestre	2	p3	(GCT)4	12	197	208	23790	23801		yes		L236		mitochondrial import inner membrane translocase subunit TIM21	protein import into mitochondrial matrix
UFG_393202_P015_WD11.Botrychium_minganense	3	p3	(GCT)4	12	240	251	23790	23801		yes		L236		mitochondrial import inner membrane translocase subunit TIM21	protein import into mitochondrial matrix
UFG_393202_P015_WD12.Botrychium_simplex	2	p3	(GCT)4	12	236	247	23790	23801		no		L236		mitochondrial import inner membrane translocase subunit TIM21	protein import into mitochondrial matrix
UFG_393202_P015_WE11.Botrychium_pallidum	2	p3	(GCT)4	12	208	219	23790	23801		no		L236		mitochondrial import inner membrane translocase subunit TIM21	protein import into mitochondrial matrix
UFG_393202_P015_WE12.Botrychium_echo	2	p3	(GCT)4	12	208	219	23790	23801		yes		L236		mitochondrial import inner membrane translocase subunit TIM21	protein import into mitochondrial matrix
UFG_393202_P015_WF11.Botrychium_michiganense	2	p3	(GCT)4	12	208	219	23790	23801		yes		L236		mitochondrial import inner membrane translocase subunit TIM21	protein import into mitochondrial matrix
UFG_393202_P015_WF12.Botrychium_hesperium	2	p3	(GCT)4	12	205	216	23790	23801		yes		L236		mitochondrial import inner membrane translocase subunit TIM21	protein import into mitochondrial matrix
UFG_393202_P015_WG11.Botrychium_acuminatum	2	p3	(GCT)4	12	199	210	23790	23801		yes		L236		mitochondrial import inner membrane translocase subunit TIM21	protein import into mitochondrial matrix
UFG_393202_P015_WH11.Botrychium_matricariifolium	2	p3	(GCT)4	12	208	219	23790	23801		yes		L236		mitochondrial import inner membrane translocase subunit TIM21	protein import into mitochondrial matrix
UFG_393202_P028_WD08.Botrychium_matricariifolium	2	p3	(GCT)4	12	228	239	23790	23801		yes		L236		mitochondrial import inner membrane translocase subunit TIM21	protein import into mitochondrial matrix
UFG_393202_P055_WB10.Botrypus_virginianus	2	p3	(GCT)4	12	236	247	23790	23801		yes		L236		mitochondrial import inner membrane translocase subunit TIM21	protein import into mitochondrial matrix
UFG_393202_P069_WF05.Helminthostachys_zeylanica	2	p3	(GCT)4	12	213	224	23790	23801		yes		L236		mitochondrial import inner membrane translocase subunit TIM21	protein import into mitochondrial matrix
UFG_393202_P071_WF12.Cheiroglossa_palmata	2	p3	(GCT)4	12	207	218	111779	111790	shifted due to 2 point mutations by 3 bps	yes		L236		mitochondrial import inner membrane translocase subunit TIM21	protein import into mitochondrial matrix
UFG_393201_P03_WA06.Botrypus_virginianus	1	p2	(AG)6	12	181	192	98473	98484		yes		L221		GTPase Der	GTP metabolic process
UFG_393201_P03_WE06.Sceptridium_multifidum	1	p2	(AG)6	12	156	167	98473	98484		yes		L221		GTPase Der	GTP metabolic process
UFG_393202_P015_WC12.Botrychium_neolunaria	1	p2	(AG)6	12	73	84	98473	98484		yes		L221		GTPase Der	GTP metabolic process
UFG_393202_P015_WD11.Botrychium_minganense	1	p2	(AG)6	12	642	653	98473	98484		yes		L221		GTPase Der	GTP metabolic process
UFG_393202_P015_WE11.Botrychium_pallidum	1	p2	(AG)6	12	590	601	98473	98484		yes		L221		GTPase Der	GTP metabolic process
UFG_393202_P015_WE12.Botrychium_echo	1	p2	(AG)6	12	631	642	98473	98484		yes		L221		GTPase Der	GTP metabolic process
UFG_393202_P015_WF11.Botrychium_michiganense	1	p2	(AG)6	12	699	710	98473	98484		yes		L221		GTPase Der	GTP metabolic process
UFG_393202_P015_WF12.Botrychium_hesperium	1	p2	(AG)6	12	544	555	98473	98484		yes		L221		GTPase Der	GTP metabolic process
UFG_393202_P015_WG11.Botrychium_acuminatum	1	p2	(AG)6	12	100	111	98473	98484		yes		L221		GTPase Der	GTP metabolic process
UFG_393202_P015_WH11.Botrychium_matricariifolium	1	p2	(AG)6	12	699	710	98473	98484		yes		L221		GTPase Der	GTP metabolic process
UFG_393202_P028_WD08.Botrychium_matricariifolium	1	p2	(AG)6	12	674	685	98473	98484		yes		L221		GTPase Der	GTP metabolic process
UFG_393202_P028_WE08.Sceptridium_multifidum	1	p2	(AG)6	12	631	642	98473	98484		yes		L221		GTPase Der	GTP metabolic process
UFG_393202_P028_WG08.Sceptridium_sp.	1	p2	(AG)6	12	581	592	98473	98484		yes		L221		GTPase Der	GTP metabolic process
UFG_393202_P058_WH09.Sceptridium_sp	1	p2	(AG)6	12	403	414	98473	98484		yes		L221		GTPase Der	GTP metabolic process
UFG_393202_P063_WA11.Sceptridium_decompositum	1	p2	(AG)6	12	646	657	98473	98484		yes		L221		GTPase Der	GTP metabolic process
UFG_393202_P072_WC08.Sceptridium_biternatum	1	p2	(AG)6	12	646	657	98473	98484		yes		L221		GTPase Der	GTP metabolic process
UFG_393202_P016_WH10.Ophioderma_pendula	1	p4	(AGCA)3	12	336	347	20448	20459		yes		L122		vacuolar protein sorting-associated protein 20	vacuolar protein processing
UFG_393202_P069_WF05.Helminthostachys_zeylanica	1	p3	(AGA)4	12	188	199	327988	327999		yes		L71		plant growth and stress response, DNA, RNA binding, protein folding and assembly, lipid binding
UFG_393202_P016_WH10.Ophioderma_pendula	1	p4	(TCAG)3	12	202	213	314848	314859		yes		L60		vacuolar protein sorting-associated protein 45	vacuolar protein processing
