# Supplementary material for: Microsatellite Content in 397 Nuclear Exons and Their Flanking Regions in the Fern Family Ophioglossaceae
Source: Plants (Basel). 2024 Mar 4;13(5):713. doi: 10.3390/plants13050713 (PMC10934216; doi:10.3390/plants13050713)
Supplement: Supplementary file 1 [file plants-13-00713-s001.zip › GoFlag Table S4.xlsx]

## Sheet: Sheet1
ID	SSR nr.	SSR type	SSR	size	start	end	Remark	In TargetOnly_NoDups	MISA detected as	Exon	Flanking region	Protein	Biological process
UFG_393202_P015_WH11.Botrychium_matricariifolium	1	p2	(TG)13	26	577	602	polymorphic (TG)/GT)				L15
UFG_393202_P015_WH11.Botrychium_matricariifolium	1	p2	(AG)15	30	603	632	polymorphic only because missing end in one of them				L15
UFG_393202_P028_WD08.Botrychium_matricariifolium	1	p2	(TG)22	44	644	687	polymorphic (TG)/GT)				L15
UFG_393202_P028_WD08.Botrychium_matricariifolium	1	p2	(AG)6	12	688	699	polymorphic only because missing end in one of them				L15
UFG_393202_P055_WB10.Botrypus_virginianus	1	p4	(TTTA)3	12	637	648					L59
UFG_393202_P055_WB10.Botrypus_virginianus	1	p3	(ATT)7	21	649	669					L59
UFG_393202_P015_WC12.Botrychium_neolunaria	2	p2	(GA)6	12	209	220	polymorphic AG/GA and AAG/AAGA				L410
UFG_393202_P015_WC12.Botrychium_neolunaria	2	p4	(AAGA)4	16	221	236	polymorphic AG/GA and AAG/AAGA				L410
UFG_393202_P015_WF11.Botrychium_michiganense	3	p2	(GA)6	12	209	220	polymorphic AG/GA and AAG/AAGA				L410
UFG_393202_P015_WF11.Botrychium_michiganense	3	p4	(AAGA)3	12	221	232	polymorphic AG/GA and AAG/AAGA				L410
UFG_393202_P015_WF12.Botrychium_hesperium	3	p2	(GA)6	12	202	213	polymorphic AG/GA and AAG/AAGA				L410
UFG_393202_P015_WF12.Botrychium_hesperium	3	p4	(AAGA)3	12	214	225	polymorphic AG/GA and AAG/AAGA				L410
UFG_393202_P015_WG11.Botrychium_acuminatum	3	p2	(GA)6	12	209	220	polymorphic AG/GA and AAG/AAGA				L410
UFG_393202_P015_WG11.Botrychium_acuminatum	3	p4	(AAGA)3	12	221	232	polymorphic AG/GA and AAG/AAGA				L410
UFG_393202_P055_WB10.Botrypus_virginianus	2	p2	(AG)11	22	205	226	polymorphic AG/GA and AAG/AAGA				L410
UFG_393202_P055_WB10.Botrypus_virginianus	2	p3	(AAG)6	18	227	244	polymorphic AG/GA and AAG/AAGA				L410
UFG_393202_P028_WE08.Sceptridium_multifidum	1	p2	(CA)19	38	1	38					L406
UFG_393202_P028_WE08.Sceptridium_multifidum	1	p3	(ATG)4	12	39	50					L406
UFG_393202_P063_WA11.Sceptridium_decompositum	1	p2	(CA)13	26	13	38					L406
UFG_393202_P063_WA11.Sceptridium_decompositum	1	p3	(ATG)4	12	39	50					L406
UFG_393202_P015_WE12.Botrychium_echo	1	p3	(TCT)5	15	1	15					L390
UFG_393202_P015_WE12.Botrychium_echo	1	p3	(CCT)8	24	16	39					L390
UFG_393202_P015_WE12.Botrychium_echo	1	p2	(GT)9	18	68	85	polymorphic GT/TG				L385
UFG_393202_P015_WE12.Botrychium_echo	1	p2	(GA)17	34	86	119	polymorphic AG/GA				L385
UFG_393202_P015_WE12.Botrychium_echo	1	p1	(G)17	17	120	136					L385
UFG_393202_P015_WF11.Botrychium_michiganense	1	p2	(GT)9	18	68	85	polymorphic GT/TG				L385
UFG_393202_P015_WF11.Botrychium_michiganense	1	p2	(GA)19	38	86	123	polymorphic AG/GA				L385
UFG_393202_P028_WE08.Sceptridium_multifidum	1	p2	(GT)7	14	94	107	polymorphic GT/TG				L385
UFG_393202_P028_WE08.Sceptridium_multifidum	1	p2	(GA)12	24	108	131	polymorphic AG/GA				L385
UFG_393202_P028_WE08.Sceptridium_multifidum	1	p1	(G)16	16	132	147					L385
UFG_393202_P028_WG08.Sceptridium_sp.	1	p2	(GT)9	18	166	183	polymorphic GT/TG				L385
UFG_393202_P028_WG08.Sceptridium_sp.	1	p2	(GA)12	24	184	207	polymorphic AG/GA				L385
UFG_393202_P028_WG08.Sceptridium_sp.	1	p1	(G)12	12	208	219					L385
UFG_393202_P063_WA11.Sceptridium_decompositum	1	p2	(TG)9	18	171	188	polymorphic GT/TG				L385
UFG_393202_P063_WA11.Sceptridium_decompositum	1	p2	(AG)12	24	189	212	polymorphic AG/GA				L385
UFG_393202_P063_WA11.Sceptridium_decompositum	1	p1	(G)13	13	213	225					L385
UFG_393202_P015_WE12.Botrychium_echo	1	p2	(GT)9	18	122	139	polymorphic GT/TG				L384
UFG_393202_P015_WE12.Botrychium_echo	1	p2	(GA)27	54	140	193	polymorphic AG/GA				L384
UFG_393202_P015_WE12.Botrychium_echo	1	p1	(G)14	14	194	207					L384
UFG_393202_P015_WF11.Botrychium_michiganense	1	p2	(GT)9	18	68	85	polymorphic GT/TG				L384
UFG_393202_P015_WF11.Botrychium_michiganense	1	p2	(GA)28	56	86	141	polymorphic AG/GA				L384
UFG_393202_P028_WE08.Sceptridium_multifidum	1	p2	(GT)7	14	94	107	polymorphic GT/TG				L384
UFG_393202_P028_WE08.Sceptridium_multifidum	1	p2	(GA)12	24	108	131	polymorphic AG/GA				L384
UFG_393202_P028_WG08.Sceptridium_sp.	1	p2	(GT)9	18	122	139	polymorphic GT/TG				L384
UFG_393202_P028_WG08.Sceptridium_sp.	1	p2	(GA)12	24	140	163	polymorphic AG/GA				L384
UFG_393202_P028_WG08.Sceptridium_sp.	1	p1	(G)12	12	164	175					L384
UFG_393202_P063_WA11.Sceptridium_decompositum	1	p2	(TG)9	18	121	138	polymorphic GT/TG				L384
UFG_393202_P063_WA11.Sceptridium_decompositum	1	p2	(AG)12	24	139	162	polymorphic AG/GA				L384
UFG_393202_P063_WA11.Sceptridium_decompositum	1	p1	(G)13	13	163	175					L384
UFG_393202_P015_WE12.Botrychium_echo	1	p6	(GGAAGA)8	48	1	48	can be a different SSR, based on the start AAGAGG, AAGAGG, …				L381
UFG_393202_P015_WE12.Botrychium_echo	1	p3	(AGA)5	15	49	63	can be a different SSR, based on the start AGA/GAA				L381
UFG_393202_P028_WD08.Botrychium_matricariifolium	1	p2	(AG)11	22	1	22	can be GA, based on the start				L381
UFG_393202_P028_WD08.Botrychium_matricariifolium	1	p6	(AAGAGG)5	30	23	52	can be a different SSR, based on the start AAGAGG, AAGAGG, …				L381
UFG_393202_P028_WD08.Botrychium_matricariifolium	1	p3	(AAG)11	33	53	85	can be a different SSR, based on the start AGA/GAA				L381
UFG_393202_P015_WC12.Botrychium_neolunaria	1	p2	(TG)13	26	551	576	polymorphic GT/TG				L379
UFG_393202_P015_WC12.Botrychium_neolunaria	1	p2	(AG)11	22	577	598					L379
UFG_393202_P015_WD12.Botrychium_simplex	1	p2	(TG)13	26	532	557	polymorphic GT/TG				L379
UFG_393202_P015_WD12.Botrychium_simplex	1	p2	(AG)11	22	558	579					L379
UFG_393202_P015_WE12.Botrychium_echo	1	p2	(TG)18	36	555	590	polymorphic GT/TG				L379
UFG_393202_P015_WE12.Botrychium_echo	1	p2	(AG)11	22	591	612					L379
UFG_393202_P015_WF11.Botrychium_michiganense	1	p2	(TG)16	32	621	652	polymorphic GT/TG				L379
UFG_393202_P015_WF11.Botrychium_michiganense	1	p2	(AG)20	40	653	692					L379
UFG_393202_P015_WF12.Botrychium_hesperium	1	p2	(TG)13	26	566	591	polymorphic GT/TG				L379
UFG_393202_P015_WF12.Botrychium_hesperium	1	p2	(AG)20	40	592	631					L379
UFG_393202_P015_WH11.Botrychium_matricariifolium	1	p2	(TG)16	32	621	652	polymorphic GT/TG				L379
UFG_393202_P015_WH11.Botrychium_matricariifolium	1	p2	(AG)7	14	653	666					L379
UFG_393202_P028_WG08.Sceptridium_sp.	1	p2	(TG)7	14	629	642	polymorphic GT/TG				L379
UFG_393202_P028_WG08.Sceptridium_sp.	1	p2	(AG)19	38	643	680					L379
UFG_393202_P055_WB10.Botrypus_virginianus	1	p2	(TG)12	24	614	637	polymorphic GT/TG				L379
UFG_393202_P055_WB10.Botrypus_virginianus	1	p2	(AG)11	22	638	659					L379
UFG_393202_P063_WA11.Sceptridium_decompositum	1	p2	(TG)13	26	629	654	polymorphic GT/TG				L379
UFG_393202_P063_WA11.Sceptridium_decompositum	1	p2	(AG)19	38	655	692					L379
UFG_393202_P072_WC08.Sceptridium_biternatum	1	p2	(TG)11	22	592	613	polymorphic GT/TG				L379
UFG_393202_P072_WC08.Sceptridium_biternatum	1	p2	(AG)19	38	614	651					L379
UFG_393202_P055_WB10.Botrypus_virginianus	1	p2	(GC)7	14	516	529					L374
UFG_393202_P055_WB10.Botrypus_virginianus	1	p2	(AC)10	20	530	549	polymorphic AC/CA				L374
UFG_393202_P055_WB10.Botrypus_virginianus	1	p6	(TGCGTG)5	30	676	705					L366
UFG_393202_P055_WB10.Botrypus_virginianus	1	p2	(TG)8	16	706	721					L366
UFG_393201_P03_WA06.Botrypus_virginianus	1	p2	(AC)8	16	552	567	polymorphic AC/CA				L365
UFG_393201_P03_WA06.Botrypus_virginianus	1	p2	(CA)6	12	568	579	polymorphic AC/CA				L365
UFG_393202_P055_WB10.Botrypus_virginianus	1	p2	(AC)8	16	554	569	polymorphic AC/CA				L365
UFG_393202_P055_WB10.Botrypus_virginianus	1	p2	(CA)6	12	570	581	polymorphic AC/CA				L365
UFG_393202_P069_WH03.Ophioderma_pendula	1	p2	(TG)13	26	23	48					L355
UFG_393202_P069_WH03.Ophioderma_pendula	1	p2	(AG)11	22	49	70	polymorphic AG/GA				L355
UFG_393201_P03_WE06.Sceptridium_multifidum	1	p6	(GTGTGA)3	18	32	49					L320
UFG_393201_P03_WE06.Sceptridium_multifidum	1	p6	(GTGTGG)3	18	50	67					L320
UFG_393202_P028_WE08.Sceptridium_multifidum	2	p6	(GTGTGA)3	18	151	168					L320
UFG_393202_P028_WE08.Sceptridium_multifidum	2	p6	(GTGTGG)3	18	169	186					L320
UFG_393202_P028_WG08.Sceptridium_sp.	2	p6	(GTGTGA)3	18	187	204					L320
UFG_393202_P028_WG08.Sceptridium_sp.	2	p6	(GTGTGG)3	18	205	222					L320
UFG_393202_P058_WH09.Sceptridium_sp	2	p6	(GTGTGA)3	18	174	191					L320
UFG_393202_P058_WH09.Sceptridium_sp	2	p6	(GTGTGG)3	18	192	209					L320
UFG_393202_P063_WA11.Sceptridium_decompositum	2	p6	(GTGTGA)3	18	242	259					L320
UFG_393202_P063_WA11.Sceptridium_decompositum	2	p6	(GTGTGG)3	18	260	277					L320
UFG_393202_P072_WC08.Sceptridium_biternatum	2	p6	(GTGTGA)3	18	207	224					L320
UFG_393202_P072_WC08.Sceptridium_biternatum	2	p6	(GTGTGG)3	18	225	242					L320
UFG_393202_P063_WA11.Sceptridium_decompositum	1	p4	(CGCA)3	12	560	571					L280
UFG_393202_P063_WA11.Sceptridium_decompositum	1	p2	(TG)6	12	572	583	polymorphic GT/TG				L280
UFG_393202_P015_WH11.Botrychium_matricariifolium	1	p2	(TC)13	26	579	604	polymorphic CT/TC				L256
UFG_393202_P015_WH11.Botrychium_matricariifolium	1	p4	(ATAC)7	28	605	632					L256
UFG_393202_P028_WD08.Botrychium_matricariifolium	1	p2	(TC)13	26	579	604	polymorphic CT/TC				L256
UFG_393202_P028_WD08.Botrychium_matricariifolium	1	p4	(ATAC)7	28	605	632					L256
UFG_393202_P028_WE08.Sceptridium_multifidum	1	p2	(CA)13	26	634	659	polymorphic AC/CA				L256
UFG_393202_P028_WE08.Sceptridium_multifidum	1	p2	(GT)12	24	660	683	polymorphic GT/TG				L256
UFG_393202_P028_WG08.Sceptridium_sp.	1	p2	(CA)13	26	639	664	polymorphic AC/CA				L256
UFG_393202_P028_WG08.Sceptridium_sp.	1	p2	(GT)12	24	665	688	polymorphic GT/TG				L256
UFG_393202_P016_WH10.Ophioderma_pendula	1	p2	(CT)8	16	325	340					L238
UFG_393202_P016_WH10.Ophioderma_pendula	1	p2	(CA)8	16	341	356					L238
UFG_393202_P069_WF05.Helminthostachys_zeylanica	1	p2	(AC)6	12	1	12					L236
UFG_393202_P069_WF05.Helminthostachys_zeylanica	1	p2	(AG)12	24	13	36	polymorphic AG/GA				L236
UFG_393202_P015_WG12.Botrychium_lunaria	1	p4	(GTAT)3	12	3	14					L232
UFG_393202_P015_WG12.Botrychium_lunaria	1	p2	(GT)12	24	15	38	polymorphic (TG)/GT)				L232
UFG_393201_P03_WE06.Sceptridium_multifidum	1	p1	(C)24	24	339	362					L227
UFG_393201_P03_WE06.Sceptridium_multifidum	1	p2	(CT)7	14	363	376					L227
UFG_393201_P03_WE06.Sceptridium_multifidum	2	p1	(C)18	18	823	840					L226
UFG_393201_P03_WE06.Sceptridium_multifidum	2	p2	(TC)6	12	841	852	polymorphic CT/TC				L226
UFG_393202_P015_WF12.Botrychium_hesperium	1	p2	(TC)9	18	840	857					L226
UFG_393202_P015_WF12.Botrychium_hesperium	1	p1	(C)12	12	858	869	follow the polymorphic CT/TC				L226
UFG_393202_P063_WA11.Sceptridium_decompositum	1	p4	(CTCC)3	12	876	887					L226
UFG_393202_P063_WA11.Sceptridium_decompositum	1	p1	(C)23	23	888	910					L226
UFG_393202_P015_WE12.Botrychium_echo	1	p2	(TC)8	16	514	529	polymorphic (CT)/TC)				L210
UFG_393202_P015_WE12.Botrychium_echo	1	p2	(TA)9	18	530	547	CA in Botrypus, TA in Botrychium, same locus				L210
UFG_393202_P055_WB10.Botrypus_virginianus	1	p2	(CT)9	18	500	517	polymorphic (CT)/TC)				L210
UFG_393202_P055_WB10.Botrypus_virginianus	1	p2	(CA)9	18	518	535	CA in Botrypus, TA in Botrychium, same locus				L210
UFG_393202_P058_WH09.Sceptridium_sp	1	p3	(CCT)4	12	93	104	polymorphic CCT/TCC/CTC				L165
UFG_393202_P058_WH09.Sceptridium_sp	1	p3	(CTC)4	12	105	116	polymorphic CCT/TCC/CTC				L165
UFG_393202_P016_WH10.Ophioderma_pendula	1	p2	(TG)11	22	289	310					L114
UFG_393202_P016_WH10.Ophioderma_pendula	1	p2	(AG)10	20	311	330					L114
UFG_393201_P03_WE06.Sceptridium_multifidum	1	p2	(TG)6	12	25	36					L98
UFG_393201_P03_WE06.Sceptridium_multifidum	1	p2	(AG)11	22	37	58	polymorphic AG/GA				L98
UFG_393202_P015_WB12.Botrychium_campestre	1	p4	(TGTT)3	12	37	48					L3
UFG_393202_P016_WH10.Ophioderma_pendula	1	p2	(AG)13	26	1	26					L4
UFG_393201_P03_WA06.Botrypus_virginianus	1	p5	(ATTTT)3	15	399	413					L6
UFG_393202_P015_WC12.Botrychium_neolunaria	1	p2	(AT)6	12	1	12					L6
UFG_393202_P055_WB10.Botrypus_virginianus	1	p5	(ATTTT)3	15	454	468					L6
UFG_393201_P03_WA06.Botrypus_virginianus	1	p2	(TC)11	22	1	22	Polymorphic CT/TC				L7
UFG_393202_P015_WC12.Botrychium_neolunaria	1	p2	(CT)13	26	1	26	Polymorphic CT/TC				L7
UFG_393202_P015_WD11.Botrychium_minganense	1	p2	(CT)13	26	1	26	Polymorphic CT/TC				L7
UFG_393202_P028_WD08.Botrychium_matricariifolium	1	p2	(TC)11	22	1	22	Polymorphic CT/TC				L7
UFG_393202_P055_WB10.Botrypus_virginianus	1	p2	(TC)11	22	1	22	Polymorphic CT/TC				L7
UFG_393201_P03_WA06.Botrypus_virginianus	1	p3	(CTC)4	12	666	677					L14
UFG_393202_P015_WA12.Botrychium_angustisegmentum	1	p2	(TG)11	22	577	598	polymorphic (TG)/GT)				L15
UFG_393202_P015_WB12.Botrychium_campestre	1	p2	(GT)11	22	489	510	polymorphic (TG)/GT)				L15
UFG_393202_P015_WE12.Botrychium_echo	1	p2	(GT)9	18	602	619	polymorphic (TG)/GT)				L15
UFG_393202_P015_WF11.Botrychium_michiganense	1	p2	(GT)10	20	624	643	polymorphic (TG)/GT), 1st part of interspersed				L15
UFG_393202_P015_WF11.Botrychium_michiganense	2	p2	(GT)6	12	646	657	polymorphic (TG)/GT), 2nd part of interspersed				L15
UFG_393202_P016_WH10.Ophioderma_pendula	1	p2	(TG)8	16	554	569					L15
UFG_393202_P058_WH09.Sceptridium_sp	1	p2	(AG)13	26	839	864					L15
UFG_393202_P016_WH10.Ophioderma_pendula	1	p2	(AG)12	24	151	174					L18
UFG_393202_P028_WG08.Sceptridium_sp.	1	p2	(GC)6	12	167	178					L18
UFG_393202_P063_WA11.Sceptridium_decompositum	1	p2	(GC)6	12	160	171					L18
UFG_393202_P016_WH10.Ophioderma_pendula	1	p3	(CAA)5	15	66	80					L20
UFG_393202_P069_WH03.Ophioderma_pendula	1	p3	(ATC)7	21	1	21					L20
UFG_393202_P069_WH03.Ophioderma_pendula	2	p6	(ATCGCC)3	18	23	40					L20
UFG_393201_P03_WC06.Botrychium_alaskense_salchakatense	1	p4	(AGCA)3	12	49	60					L21
UFG_393202_P015_WE11.Botrychium_pallidum	1	p4	(AGCA)3	12	49	60					L21
UFG_393201_P03_WE06.Sceptridium_multifidum	1	p5	(GGCTG)3	15	542	556					L24
UFG_393202_P016_WH10.Ophioderma_pendula	1	p2	(GT)7	14	144	157					L24
UFG_393202_P028_WE08.Sceptridium_multifidum	1	p5	(GGCTG)3	15	629	643					L24
UFG_393202_P028_WG08.Sceptridium_sp.	1	p5	(GGCTG)3	15	646	660					L24
UFG_393202_P058_WH09.Sceptridium_sp	1	p5	(GGCTG)3	15	618	632					L24
UFG_393202_P063_WA11.Sceptridium_decompositum	1	p5	(GGCTG)3	15	646	660					L24
UFG_393202_P072_WC08.Sceptridium_biternatum	1	p5	(GGCTG)3	15	594	608					L24
UFG_393201_P03_WE06.Sceptridium_multifidum	1	p4	(GCAT)3	12	190	201		(TGCA)3			L26
UFG_393202_P015_WA12.Botrychium_angustisegmentum	1	p4	(GCAT)3	12	204	215					L26
UFG_393202_P015_WB12.Botrychium_campestre	1	p4	(GCAT)3	12	106	117					L26
UFG_393202_P015_WC12.Botrychium_neolunaria	1	p4	(GCAT)3	12	168	179					L26
UFG_393202_P015_WD11.Botrychium_minganense	1	p4	(GCAT)3	12	333	344					L26
UFG_393202_P015_WD12.Botrychium_simplex	1	p4	(GCAT)3	12	219	230					L26
UFG_393202_P015_WE11.Botrychium_pallidum	1	p4	(GCAT)3	12	273	284					L26
UFG_393202_P015_WE12.Botrychium_echo	1	p4	(GCAT)3	12	333	344		(TGCA)3			L26
UFG_393202_P015_WF11.Botrychium_michiganense	1	p4	(GCAT)3	12	192	203					L26
UFG_393202_P015_WF12.Botrychium_hesperium	1	p4	(GCAT)3	12	332	343					L26
UFG_393202_P015_WG11.Botrychium_acuminatum	1	p4	(GCAT)3	12	293	304					L26
UFG_393202_P015_WG12.Botrychium_lunaria	1	p4	(GCAT)3	12	62	73					L26
UFG_393202_P015_WH11.Botrychium_matricariifolium	1	p4	(GCAT)3	12	303	314					L26
UFG_393202_P028_WD08.Botrychium_matricariifolium	1	p4	(GCAT)3	12	333	344					L26
UFG_393202_P028_WE08.Sceptridium_multifidum	1	p4	(GCAT)3	12	259	270		(TGCA)3			L26
UFG_393202_P028_WG08.Sceptridium_sp.	1	p4	(GCAT)3	12	253	264		(TGCA)3			L26
UFG_393202_P058_WH09.Sceptridium_sp	1	p4	(GCAT)3	12	31	42		(TGCA)3			L26
UFG_393202_P063_WA11.Sceptridium_decompositum	1	p4	(GCAT)3	12	258	269		(TGCA)3			L26
UFG_393202_P072_WC08.Sceptridium_biternatum	1	p4	(GCAT)3	12	258	269		(TGCA)3			L26
UFG_393202_P015_WE12.Botrychium_echo	1	p4	(AGAA)4	16	960	975					L29
UFG_393202_P015_WH11.Botrychium_matricariifolium	1	p4	(AGAA)4	16	929	944					L29
UFG_393202_P071_WF12.Cheiroglossa_palmata	1	p3	(CAT)4	12	78	89					L29
UFG_393202_P071_WF12.Cheiroglossa_palmata	2	p5	(AGTTG)4	20	866	885					L29
UFG_393202_P015_WE12.Botrychium_echo	1	p4	(AGAA)4	16	960	975					L30
UFG_393202_P015_WH11.Botrychium_matricariifolium	1	p4	(AGAA)4	16	929	944					L30
UFG_393202_P028_WD08.Botrychium_matricariifolium	1	p4	(AGAA)4	16	1003	1018					L30
UFG_393202_P015_WE12.Botrychium_echo	1	p6	(TCGCCA)4	24	17	40					L31
UFG_393201_P03_WE06.Sceptridium_multifidum	1	p2	(AC)8	16	2	17					L35
UFG_393202_P058_WH09.Sceptridium_sp	1	p2	(AC)6	12	51	62					L35
UFG_393201_P03_WB06.Botrychium_lanceolatum	1	p2	(AG)13	26	1	26	polymorphic AG/GA				L36
UFG_393201_P03_WC06.Botrychium_alaskense_salchakatense	1	p2	(AG)13	26	150	175	polymorphic AG/GA				L36
UFG_393201_P03_WE06.Sceptridium_multifidum	1	p2	(AC)8	16	2	17					L36
UFG_393202_P015_WA12.Botrychium_angustisegmentum	1	p2	(AG)13	26	248	273	polymorphic AG/GA				L36
UFG_393202_P015_WE11.Botrychium_pallidum	1	p2	(GA)15	30	2	31	polymorphic AG/GA				L36
UFG_393202_P015_WE12.Botrychium_echo	1	p2	(AG)12	24	248	271	polymorphic AG/GA				L36
UFG_393202_P015_WF11.Botrychium_michiganense	1	p2	(AG)13	26	248	273	polymorphic AG/GA				L36
UFG_393202_P015_WF12.Botrychium_hesperium	1	p2	(AG)13	26	1	26	polymorphic AG/GA				L36
UFG_393202_P015_WG11.Botrychium_acuminatum	1	p2	(AG)13	26	210	235	polymorphic AG/GA				L36
UFG_393202_P015_WH11.Botrychium_matricariifolium	1	p2	(AG)13	26	1	26	polymorphic AG/GA				L36
UFG_393202_P028_WD08.Botrychium_matricariifolium	1	p2	(AG)12	24	248	271	polymorphic AG/GA				L36
UFG_393202_P058_WH09.Sceptridium_sp	1	p2	(AC)6	12	51	62					L36
UFG_393202_P015_WE12.Botrychium_echo	1	p3	(AGG)4	12	81	92					L39
UFG_393202_P015_WF11.Botrychium_michiganense	1	p3	(AGG)4	12	69	80					L39
UFG_393202_P015_WH11.Botrychium_matricariifolium	1	p3	(AGG)4	12	81	92					L39
UFG_393202_P028_WD08.Botrychium_matricariifolium	1	p3	(AGG)4	12	148	159					L39
UFG_393201_P03_WE06.Sceptridium_multifidum	1	p3	(GAT)4	12	379	390					L41
UFG_393202_P015_WA12.Botrychium_angustisegmentum	1	p3	(GAT)4	12	400	411					L41
UFG_393202_P015_WC12.Botrychium_neolunaria	1	p3	(GAT)4	12	422	433					L41
UFG_393202_P015_WD11.Botrychium_minganense	1	p3	(GAT)4	12	434	445					L41
UFG_393202_P015_WD12.Botrychium_simplex	1	p3	(GAT)4	12	388	399					L41
UFG_393202_P015_WE11.Botrychium_pallidum	1	p3	(GAT)4	12	394	405					L41
UFG_393202_P015_WE12.Botrychium_echo	1	p3	(GAT)4	12	448	459					L41
UFG_393202_P015_WF11.Botrychium_michiganense	1	p3	(GAT)4	12	463	474					L41
UFG_393202_P015_WH11.Botrychium_matricariifolium	1	p3	(GAT)4	12	391	402					L41
UFG_393202_P028_WE08.Sceptridium_multifidum	1	p3	(GAT)4	12	450	461					L41
UFG_393202_P028_WG08.Sceptridium_sp.	1	p3	(GAT)4	12	437	448					L41
UFG_393202_P058_WH09.Sceptridium_sp	1	p3	(GAT)4	12	330	341					L41
UFG_393202_P063_WA11.Sceptridium_decompositum	1	p3	(GAT)4	12	450	461					L41
UFG_393202_P072_WC08.Sceptridium_biternatum	1	p3	(GAT)4	12	383	394					L41
UFG_393202_P015_WA12.Botrychium_angustisegmentum	1	p1	(T)12	12	63	74					L43
UFG_393202_P015_WE12.Botrychium_echo	1	p3	(AGA)4	12	82	93					L43
UFG_393202_P015_WF12.Botrychium_hesperium	1	p1	(T)13	13	5	17					L43
UFG_393202_P015_WG12.Botrychium_lunaria	1	p3	(AGA)4	12	82	93					L43
UFG_393202_P028_WG08.Sceptridium_sp.	1	p3	(AGA)4	12	82	93					L43
UFG_393201_P03_WA06.Botrypus_virginianus	1	p1	(T)16	16	86	101					L44
UFG_393202_P015_WB12.Botrychium_campestre	1	p1	(T)13	13	625	637					L44
UFG_393202_P015_WC12.Botrychium_neolunaria	1	p3	(AGA)4	12	9	20					L44
UFG_393202_P015_WD11.Botrychium_minganense	1	p1	(T)12	12	709	720					L44
UFG_393202_P015_WE11.Botrychium_pallidum	1	p1	(T)12	12	726	737					L44
UFG_393202_P015_WG12.Botrychium_lunaria	1	p3	(AGA)4	12	9	20					L44
UFG_393201_P03_WA06.Botrypus_virginianus	1	p1	(T)16	16	86	101					L45
UFG_393202_P015_WB12.Botrychium_campestre	1	p1	(T)13	13	625	637					L45
UFG_393202_P015_WD11.Botrychium_minganense	1	p1	(T)12	12	661	672					L45
UFG_393202_P015_WE11.Botrychium_pallidum	1	p1	(T)12	12	723	734					L45
UFG_393202_P015_WG11.Botrychium_acuminatum	1	p1	(T)15	15	616	630					L45
UFG_393202_P015_WD11.Botrychium_minganense	1	p1	(T)12	12	473	484					L46
UFG_393202_P015_WE11.Botrychium_pallidum	1	p1	(T)12	12	646	657					L46
UFG_393202_P015_WE12.Botrychium_echo	1	p1	(T)12	12	379	390					L46
UFG_393202_P015_WH11.Botrychium_matricariifolium	1	p1	(T)12	12	654	665					L46
UFG_393201_P03_WE06.Sceptridium_multifidum	1	p2	(AG)10	20	1	20					L49
UFG_393202_P015_WC12.Botrychium_neolunaria	1	p2	(GA)14	28	497	524					L49
UFG_393202_P015_WD11.Botrychium_minganense	1	p2	(GA)14	28	462	489					L49
UFG_393202_P015_WE11.Botrychium_pallidum	1	p2	(AG)6	12	1	12					L49
UFG_393202_P015_WE11.Botrychium_pallidum	2	p2	(GA)7	14	502	515					L49
UFG_393202_P015_WE12.Botrychium_echo	1	p2	(AG)9	18	9	26					L49
UFG_393202_P015_WF11.Botrychium_michiganense	1	p2	(AG)13	26	1	26					L49
UFG_393202_P015_WF12.Botrychium_hesperium	1	p2	(AG)12	24	1	24					L49
UFG_393202_P015_WG11.Botrychium_acuminatum	1	p2	(GA)7	14	391	404					L49
UFG_393202_P015_WH11.Botrychium_matricariifolium	1	p2	(GA)14	28	1	28					L49
UFG_393202_P028_WD08.Botrychium_matricariifolium	1	p2	(AG)9	18	1	18					L49
UFG_393202_P028_WG08.Sceptridium_sp.	1	p2	(AG)8	16	1	16					L49
UFG_393202_P063_WA11.Sceptridium_decompositum	1	p2	(AG)10	20	1	20					L49
UFG_393201_P03_WE06.Sceptridium_multifidum	1	p4	(TTTG)3	12	520	531					L53
UFG_393202_P015_WA12.Botrychium_angustisegmentum	1	p4	(TTTG)3	12	598	609					L53
UFG_393202_P015_WB12.Botrychium_campestre	1	p4	(TTTG)3	12	453	464					L53
UFG_393202_P015_WC12.Botrychium_neolunaria	1	p4	(TTTG)3	12	482	493					L53
UFG_393202_P015_WD11.Botrychium_minganense	1	p4	(TTTG)3	12	492	503					L53
UFG_393202_P015_WD12.Botrychium_simplex	1	p4	(TTTG)3	12	486	497					L53
UFG_393202_P015_WE11.Botrychium_pallidum	1	p4	(TTTG)3	12	505	516					L53
UFG_393202_P015_WE12.Botrychium_echo	1	p4	(TTTG)3	12	479	490					L53
UFG_393202_P015_WF11.Botrychium_michiganense	1	p4	(TTTG)3	12	447	458					L53
UFG_393202_P015_WG11.Botrychium_acuminatum	1	p4	(TTTG)3	12	453	464					L53
UFG_393202_P015_WG12.Botrychium_lunaria	1	p4	(TTTG)3	12	542	553					L53
UFG_393202_P015_WH11.Botrychium_matricariifolium	1	p4	(TTTG)3	12	433	444					L53
UFG_393202_P028_WD08.Botrychium_matricariifolium	1	p4	(TTTG)3	12	540	551					L53
UFG_393202_P028_WE08.Sceptridium_multifidum	1	p4	(TTTG)3	12	555	566					L53
UFG_393202_P028_WG08.Sceptridium_sp.	1	p4	(TTTG)3	12	565	576					L53
UFG_393202_P055_WB10.Botrypus_virginianus	1	p6	(CTTTTT)3	18	616	633					L53
UFG_393202_P058_WH09.Sceptridium_sp	1	p4	(TTTG)3	12	492	503					L53
UFG_393202_P063_WA11.Sceptridium_decompositum	1	p4	(TTTG)3	12	642	653					L53
UFG_393202_P072_WC08.Sceptridium_biternatum	1	p4	(TTTG)3	12	637	648					L53
UFG_393201_P03_WE06.Sceptridium_multifidum	1	p3	(GAC)6	18	14	31	polymorphic CGA/GAC				L56
UFG_393202_P015_WA12.Botrychium_angustisegmentum	1	p3	(GAA)4	12	61	72					L56
UFG_393202_P015_WD11.Botrychium_minganense	1	p3	(GAA)4	12	59	70					L56
UFG_393202_P015_WD12.Botrychium_simplex	1	p3	(GAA)4	12	19	30					L56
UFG_393202_P015_WE11.Botrychium_pallidum	1	p3	(CGA)6	18	1	18	polymorphic CGA/GAC				L56
UFG_393202_P015_WE12.Botrychium_echo	1	p3	(CGA)6	18	25	42	polymorphic CGA/GAC				L56
UFG_393202_P015_WF11.Botrychium_michiganense	1	p3	(GAA)4	12	20	31					L56
UFG_393202_P015_WH11.Botrychium_matricariifolium	1	p3	(GAA)4	12	29	40					L56
UFG_393202_P028_WD08.Botrychium_matricariifolium	1	p3	(CGA)5	15	96	110	polymorphic CGA/GAC				L56
UFG_393202_P028_WD08.Botrychium_matricariifolium	2	p3	(GAA)4	12	172	183					L56
UFG_393202_P028_WE08.Sceptridium_multifidum	1	p3	(GAC)6	18	1	18	polymorphic CGA/GAC				L56
UFG_393202_P028_WG08.Sceptridium_sp.	1	p3	(GAC)6	18	119	136	polymorphic CGA/GAC				L56
UFG_393202_P055_WB10.Botrypus_virginianus	1	p3	(GAA)4	12	59	70					L56
UFG_393202_P058_WH09.Sceptridium_sp	1	p3	(CGA)4	12	118	129	polymorphic CGA/GAC				L56
UFG_393202_P063_WA11.Sceptridium_decompositum	1	p3	(GAC)6	18	119	136	polymorphic CGA/GAC				L56
UFG_393202_P072_WC08.Sceptridium_biternatum	1	p3	(GAC)6	18	110	127	polymorphic CGA/GAC				L56
UFG_393202_P016_WH10.Ophioderma_pendula	1	p4	(TGTA)3	12	380	391					L57
UFG_393202_P016_WH10.Ophioderma_pendula	2	p2	(TG)6	12	402	413					L57
UFG_393202_P016_WH10.Ophioderma_pendula	3	p4	(ATAC)7	28	423	450					L57
UFG_393202_P063_WA11.Sceptridium_decompositum	1	p2	(AG)6	12	771	782					L58
UFG_393202_P015_WE12.Botrychium_echo	1	p1	(C)16	16	60	75					L59
UFG_393202_P028_WG08.Sceptridium_sp.	1	p3	(CCA)4	12	14	25					L59
UFG_393202_P058_WH09.Sceptridium_sp	1	p3	(CCA)4	12	14	25					L59
UFG_393202_P063_WA11.Sceptridium_decompositum	1	p1	(A)13	13	208	220					L59
UFG_393202_P072_WC08.Sceptridium_biternatum	1	p3	(CCA)4	12	123	134					L59
UFG_393202_P069_WH03.Ophioderma_pendula	1	p1	(T)13	13	400	412					L447
UFG_393201_P03_WE06.Sceptridium_multifidum	1	p1	(A)16	16	63	78					L438
UFG_393202_P015_WE12.Botrychium_echo	1	p4	(TTCC)3	12	50	61					L438
UFG_393202_P015_WH11.Botrychium_matricariifolium	1	p4	(TTCC)3	12	50	61					L438
UFG_393202_P028_WG08.Sceptridium_sp.	1	p1	(A)14	14	183	196					L438
UFG_393202_P063_WA11.Sceptridium_decompositum	1	p1	(A)14	14	229	242					L438
UFG_393202_P072_WC08.Sceptridium_biternatum	1	p1	(A)17	17	186	202					L438
UFG_393201_P03_WA06.Botrypus_virginianus	1	p2	(AG)11	22	1	22					L437
UFG_393202_P015_WC12.Botrychium_neolunaria	1	p1	(G)15	15	37	51					L437
UFG_393202_P015_WF11.Botrychium_michiganense	1	p1	(G)22	22	52	73					L437
UFG_393202_P016_WH10.Ophioderma_pendula	1	p2	(CT)10	20	384	403					L437
UFG_393202_P028_WD08.Botrychium_matricariifolium	1	p1	(G)12	12	1	12					L437
UFG_393201_P03_WE06.Sceptridium_multifidum	1	p2	(TG)8	16	575	590					L432
UFG_393202_P015_WD11.Botrychium_minganense	1	p1	(T)12	12	623	634					L432
UFG_393202_P028_WE08.Sceptridium_multifidum	1	p2	(TG)12	24	631	654					L432
UFG_393202_P028_WE08.Sceptridium_multifidum	2	p2	(TC)6	12	782	793					L432
UFG_393202_P028_WG08.Sceptridium_sp.	1	p2	(TG)13	26	585	610					L432
UFG_393202_P058_WH09.Sceptridium_sp	1	p2	(TG)9	18	530	547					L432
UFG_393202_P063_WA11.Sceptridium_decompositum	1	p2	(TG)12	24	679	702					L432
UFG_393202_P063_WA11.Sceptridium_decompositum	2	p2	(TC)6	12	830	841					L432
UFG_393202_P072_WC08.Sceptridium_biternatum	1	p2	(TG)13	26	607	632					L432
UFG_393202_P055_WB10.Botrypus_virginianus	1	p2	(TC)11	22	28	49					L429
UFG_393202_P016_WH10.Ophioderma_pendula	1	p2	(AC)6	12	174	185					L428
UFG_393202_P055_WB10.Botrypus_virginianus	1	p4	(GTTT)3	12	97	108					L425
UFG_393202_P015_WA12.Botrychium_angustisegmentum	1	p1	(A)13	13	1	13	polymorphic AC/CA				L424
UFG_393202_P015_WC12.Botrychium_neolunaria	1	p1	(A)14	14	1	14	polymorphic AC/CA				L424
UFG_393202_P015_WD12.Botrychium_simplex	1	p1	(A)13	13	1	13	polymorphic AC/CA				L424
UFG_393202_P015_WE11.Botrychium_pallidum	1	p2	(CA)11	22	4	25	polymorphic AC/CA				L424
UFG_393202_P015_WE11.Botrychium_pallidum	2	p1	(A)16	16	29	44	polymorphic AC/CA				L424
UFG_393202_P015_WF11.Botrychium_michiganense	1	p2	(AC)13	26	1	26	polymorphic AC/CA				L424
UFG_393202_P015_WH11.Botrychium_matricariifolium	1	p2	(AC)13	26	1	26	polymorphic AC/CA				L424
UFG_393202_P055_WB10.Botrypus_virginianus	1	p2	(TA)12	24	59	82					L422
UFG_393201_P03_WA06.Botrypus_virginianus	1	p4	(GGTG)4	16	12	27					L421
UFG_393201_P03_WA06.Botrypus_virginianus	2	p4	(GGAG)3	12	43	54					L421
UFG_393202_P055_WB10.Botrypus_virginianus	1	p4	(GGTG)4	16	12	27					L421
UFG_393202_P055_WB10.Botrypus_virginianus	2	p4	(GGAG)3	12	43	54					L421
UFG_393202_P071_WF12.Cheiroglossa_palmata	1	p5	(TGAGT)3	15	10	24					L421
UFG_393202_P069_WH03.Ophioderma_pendula	1	p1	(A)13	13	19	31					L418
UFG_393202_P015_WD12.Botrychium_simplex	1	p1	(T)13	13	5	17					L417
UFG_393202_P063_WA11.Sceptridium_decompositum	1	p1	(C)12	12	798	809					L417
UFG_393202_P015_WD12.Botrychium_simplex	1	p1	(T)13	13	73	85					L416
UFG_393202_P063_WA11.Sceptridium_decompositum	1	p1	(C)12	12	798	809					L416
UFG_393202_P015_WD12.Botrychium_simplex	1	p3	(TCC)4	12	509	520					L414
UFG_393202_P015_WF11.Botrychium_michiganense	1	p3	(TCC)4	12	446	457					L414
UFG_393202_P015_WF12.Botrychium_hesperium	1	p3	(TCC)4	12	495	506					L414
UFG_393202_P015_WH11.Botrychium_matricariifolium	1	p3	(TCC)4	12	526	537					L414
UFG_393201_P03_WA06.Botrypus_virginianus	1	p4	(GAGG)3	12	129	140					L412
UFG_393202_P015_WA12.Botrychium_angustisegmentum	1	p4	(GAGG)3	12	43	54					L412
UFG_393202_P015_WB12.Botrychium_campestre	1	p4	(GAGG)3	12	38	49					L412
UFG_393202_P015_WC12.Botrychium_neolunaria	1	p4	(GAGG)3	12	95	106					L412
UFG_393202_P015_WD11.Botrychium_minganense	1	p4	(GAGG)3	12	100	111					L412
UFG_393202_P015_WD12.Botrychium_simplex	1	p4	(GAGG)3	12	37	48					L412
UFG_393202_P015_WE11.Botrychium_pallidum	1	p4	(GAGG)3	12	132	143					L412
UFG_393202_P015_WE12.Botrychium_echo	1	p4	(GAGG)3	12	144	155					L412
UFG_393202_P015_WF11.Botrychium_michiganense	1	p4	(GAGG)3	12	61	72					L412
UFG_393202_P015_WF12.Botrychium_hesperium	1	p4	(GAGG)3	12	21	32					L412
UFG_393202_P015_WG11.Botrychium_acuminatum	1	p4	(GAGG)3	12	6	17					L412
UFG_393202_P015_WG12.Botrychium_lunaria	1	p4	(GAGG)3	12	1	12					L412
UFG_393202_P015_WH11.Botrychium_matricariifolium	1	p4	(GAGG)3	12	135	146					L412
UFG_393202_P028_WD08.Botrychium_matricariifolium	1	p4	(GAGG)3	12	141	152					L412
UFG_393202_P055_WB10.Botrypus_virginianus	1	p4	(GAGG)3	12	76	87					L412
UFG_393201_P03_WE06.Sceptridium_multifidum	1	p4	(GGTG)7	28	1	28	polymorphic GTGG/GGTG/GGGT				L411
UFG_393202_P028_WE08.Sceptridium_multifidum	1	p4	(GTGG)4	16	87	102	polymorphic GTGG/GGTG/GGGT				L411
UFG_393202_P028_WG08.Sceptridium_sp.	1	p4	(GGTG)7	28	1	28	polymorphic GTGG/GGTG/GGGT				L411
UFG_393202_P055_WB10.Botrypus_virginianus	1	p1	(A)13	13	530	542					L411
UFG_393202_P058_WH09.Sceptridium_sp	1	p4	(GTGG)3	12	94	105	polymorphic GTGG/GGTG/GGGT				L411
UFG_393202_P058_WH09.Sceptridium_sp	2	p4	(GGGT)6	24	107	130	polymorphic GTGG/GGTG/GGGT				L411
UFG_393202_P063_WA11.Sceptridium_decompositum	1	p4	(GTGG)3	12	210	221	polymorphic GTGG/GGTG/GGGT				L411
UFG_393202_P063_WA11.Sceptridium_decompositum	2	p4	(GGGT)6	24	223	246	polymorphic GTGG/GGTG/GGGT				L411
UFG_393201_P03_WA06.Botrypus_virginianus	1	p2	(AG)11	22	1	22	polymorphic AG/GA				L410
UFG_393201_P03_WA06.Botrypus_virginianus	2	p2	(AG)11	22	205	226	polymorphic AG/GA and AAG/AAGA				L410
UFG_393201_P03_WC06.Botrychium_alaskense_salchakatense	1	p2	(AG)12	24	1	24	polymorphic AG/GA				L410
UFG_393201_P03_WC06.Botrychium_alaskense_salchakatense	2	p6	(TTTCTT)3	18	190	207	can be other based on the start		(TTTCTT)3		L410
UFG_393201_P03_WE06.Sceptridium_multifidum	1	p2	(AG)11	22	5	26	polymorphic AG/GA				L410
UFG_393201_P03_WE06.Sceptridium_multifidum	2	p2	(AG)21	42	209	250	polymorphic AG/GA and AAG/AAGA				L410
UFG_393202_P015_WA12.Botrychium_angustisegmentum	1	p2	(AG)11	22	1	22	polymorphic AG/GA				L410
UFG_393202_P015_WA12.Botrychium_angustisegmentum	2	p6	(TTTCTT)3	18	189	206	can be other based on the start		(TTTCTT)3		L410
UFG_393202_P015_WA12.Botrychium_angustisegmentum	3	p2	(AG)11	22	208	229	polymorphic AG/GA and AAG/AAGA				L410
UFG_393202_P015_WB12.Botrychium_campestre	1	p2	(GA)12	24	1	24	polymorphic AG/GA				L410
UFG_393202_P015_WB12.Botrychium_campestre	2	p6	(TTTCTT)3	18	191	208	can be other based on the start		(TTTTTC)3		L410
UFG_393202_P015_WB12.Botrychium_campestre	3	p2	(GA)6	12	213	224	polymorphic AG/GA and AAG/AAGA				L410
UFG_393202_P015_WC12.Botrychium_neolunaria	1	p2	(GA)11	22	1	22	polymorphic AG/GA				L410
UFG_393202_P015_WD11.Botrychium_minganense	1	p2	(AG)12	24	1	24	polymorphic AG/GA				L410
UFG_393202_P015_WD11.Botrychium_minganense	2	p2	(GA)6	12	210	221	polymorphic AG/GA and AAG/AAGA				L410
UFG_393202_P015_WD11.Botrychium_minganense	3	p4	(AAAG)4	16	225	240	polymorphic AG/GA and AAG/AAGA				L410
UFG_393202_P015_WD12.Botrychium_simplex	1	p2	(AG)13	26	1	26	polymorphic AG/GA				L410
UFG_393202_P015_WD12.Botrychium_simplex	2	p6	(TTTCTT)3	18	190	207	can be other based on the start		(TTTTTC)3		L410
UFG_393202_P015_WD12.Botrychium_simplex	3	p4	(AGAA)7	28	217	244	polymorphic AG/GA and AAG/AAGA				L410
UFG_393202_P015_WD12.Botrychium_simplex	4	p2	(GA)8	16	265	280					L410
UFG_393202_P015_WE11.Botrychium_pallidum	1	p2	(AG)8	16	1	16	polymorphic AG/GA				L410
UFG_393202_P015_WE11.Botrychium_pallidum	2	p2	(GA)6	12	202	213	polymorphic AG/GA and AAG/AAGA				L410
UFG_393202_P015_WE12.Botrychium_echo	1	p2	(GA)12	24	1	24	polymorphic AG/GA				L410
UFG_393202_P015_WE12.Botrychium_echo	2	p6	(TTTCTT)3	18	191	208	can be other based on the start		(TTTTTC)3		L410
UFG_393202_P015_WE12.Botrychium_echo	3	p2	(GA)6	12	213	224	polymorphic AG/GA and AAG/AAGA				L410
UFG_393202_P015_WF11.Botrychium_michiganense	1	p2	(AG)11	22	1	22	polymorphic AG/GA				L410
UFG_393202_P015_WF11.Botrychium_michiganense	2	p6	(TTTCTT)3	18	187	204	can be other based on the start		(TTTTTC)3		L410
UFG_393202_P015_WF12.Botrychium_hesperium	1	p2	(GA)8	16	1	16	polymorphic AG/GA				L410
UFG_393202_P015_WF12.Botrychium_hesperium	2	p6	(TTTCTT)3	18	180	197	can be other based on the start		(TTTTTC)3		L410
UFG_393202_P015_WG11.Botrychium_acuminatum	1	p2	(AG)11	22	1	22	polymorphic AG/GA				L410
UFG_393202_P015_WG11.Botrychium_acuminatum	2	p6	(TTTCTT)3	18	187	204	can be other based on the start		(TTTTTC)3		L410
UFG_393202_P015_WH11.Botrychium_matricariifolium	1	p2	(AG)11	22	1	22	polymorphic AG/GA				L410
UFG_393202_P015_WH11.Botrychium_matricariifolium	2	p6	(TTTCTT)3	18	189	206	can be other based on the start		(TTTCTT)3		L410
UFG_393202_P015_WH11.Botrychium_matricariifolium	3	p2	(AG)8	16	208	223	polymorphic AG/GA and AAG/AAGA				L410
UFG_393202_P016_WH10.Ophioderma_pendula	1	p2	(GA)13	26	1	26	polymorphic AG/GA				L410
UFG_393202_P028_WD08.Botrychium_matricariifolium	1	p2	(GA)7	14	1	14	polymorphic AG/GA				L410
UFG_393202_P028_WD08.Botrychium_matricariifolium	2	p6	(TTTCTT)3	18	180	197	can be other based on the start		(TTTCTT)3		L410
UFG_393202_P028_WD08.Botrychium_matricariifolium	3	p2	(AG)11	22	199	220	polymorphic AG/GA and AAG/AAGA				L410
UFG_393202_P028_WE08.Sceptridium_multifidum	1	p2	(AG)11	22	1	22	polymorphic AG/GA				L410
UFG_393202_P028_WE08.Sceptridium_multifidum	2	p2	(AG)21	42	205	246	polymorphic AG/GA and AAG/AAGA				L410
UFG_393202_P028_WG08.Sceptridium_sp.	1	p2	(GA)12	24	116	139	polymorphic AG/GA				L410
UFG_393202_P028_WG08.Sceptridium_sp.	2	p2	(AG)20	40	319	358	polymorphic AG/GA and AAG/AAGA				L410
UFG_393202_P055_WB10.Botrypus_virginianus	1	p2	(AG)11	22	1	22	polymorphic AG/GA				L410
UFG_393202_P058_WH09.Sceptridium_sp	1	p2	(GA)13	26	116	141	polymorphic AG/GA				L410
UFG_393202_P058_WH09.Sceptridium_sp	2	p2	(AG)12	24	323	346	polymorphic AG/GA and AAG/AAGA				L410
UFG_393202_P063_WA11.Sceptridium_decompositum	1	p2	(GA)12	24	116	139	polymorphic AG/GA				L410
UFG_393202_P063_WA11.Sceptridium_decompositum	2	p2	(AG)20	40	323	362	polymorphic AG/GA and AAG/AAGA				L410
UFG_393202_P071_WF12.Cheiroglossa_palmata	1	p2	(GA)12	24	1	24	polymorphic AG/GA				L410
UFG_393202_P071_WF12.Cheiroglossa_palmata	2	p2	(AG)13	26	200	225	polymorphic AG/GA and AAG/AAGA				L410
UFG_393202_P072_WC08.Sceptridium_biternatum	1	p2	(GA)14	28	116	143	polymorphic AG/GA				L410
UFG_393202_P072_WC08.Sceptridium_biternatum	2	p2	(AG)11	22	323	344	polymorphic AG/GA and AAG/AAGA				L410
UFG_393202_P015_WD12.Botrychium_simplex	1	p1	(C)12	12	311	322					L409
UFG_393202_P055_WB10.Botrypus_virginianus	1	p4	(TTTG)3	12	540	551					L409
UFG_393202_P055_WB10.Botrypus_virginianus	1	p4	(TTTC)3	12	605	616					L408
UFG_393202_P015_WB12.Botrychium_campestre	1	p4	(GGGT)3	12	465	476					L407
UFG_393202_P015_WC12.Botrychium_neolunaria	1	p4	(GGGT)3	12	568	579					L407
UFG_393202_P015_WD11.Botrychium_minganense	1	p4	(GGGT)3	12	595	606					L407
UFG_393202_P015_WE11.Botrychium_pallidum	1	p4	(GGGT)3	12	594	605					L407
UFG_393202_P015_WE12.Botrychium_echo	1	p4	(GGGT)3	12	721	732					L407
UFG_393202_P015_WF11.Botrychium_michiganense	1	p4	(GGGT)3	12	695	706					L407
UFG_393202_P015_WF12.Botrychium_hesperium	1	p4	(GGGT)3	12	644	655					L407
UFG_393202_P015_WG11.Botrychium_acuminatum	1	p4	(GGGT)3	12	519	530					L407
UFG_393202_P015_WH11.Botrychium_matricariifolium	1	p4	(GGGT)3	12	556	567					L407
UFG_393202_P028_WD08.Botrychium_matricariifolium	1	p4	(GGGT)3	12	575	586					L407
UFG_393202_P015_WH11.Botrychium_matricariifolium	1	p2	(CA)21	42	1	42					L406
UFG_393202_P016_WH10.Ophioderma_pendula	1	p1	(T)14	14	101	114					L405
UFG_393201_P03_WA06.Botrypus_virginianus	1	p2	(AG)12	24	1	24	polymorphic AG/GA				L396
UFG_393201_P03_WE06.Sceptridium_multifidum	1	p2	(AG)11	22	1	22	polymorphic AG/GA				L396
UFG_393202_P015_WA12.Botrychium_angustisegmentum	1	p2	(AG)11	22	1	22	polymorphic AG/GA				L396
UFG_393202_P015_WB12.Botrychium_campestre	1	p2	(AG)11	22	1	22	polymorphic AG/GA				L396
UFG_393202_P015_WC12.Botrychium_neolunaria	1	p2	(AG)11	22	1	22	polymorphic AG/GA				L396
UFG_393202_P015_WD11.Botrychium_minganense	1	p2	(AG)11	22	1	22	polymorphic AG/GA				L396
UFG_393202_P015_WD11.Botrychium_minganense	2	p2	(GA)12	24	24	47	polymorphic AG/GA				L396
UFG_393202_P015_WD12.Botrychium_simplex	1	p2	(AG)11	22	1	22	polymorphic AG/GA				L396
UFG_393202_P015_WE11.Botrychium_pallidum	1	p2	(AG)23	46	1	46	polymorphic AG/GA				L396
UFG_393202_P015_WE12.Botrychium_echo	1	p2	(GA)14	28	10	37	polymorphic AG/GA				L396
UFG_393202_P015_WF11.Botrychium_michiganense	1	p2	(GA)19	38	1	38	polymorphic AG/GA				L396
UFG_393202_P015_WF12.Botrychium_hesperium	1	p2	(AG)11	22	1	22	polymorphic AG/GA				L396
UFG_393202_P015_WG11.Botrychium_acuminatum	1	p2	(GA)23	46	1	46	polymorphic AG/GA				L396
UFG_393202_P015_WH11.Botrychium_matricariifolium	1	p2	(AG)20	40	1	40	polymorphic AG/GA				L396
UFG_393202_P028_WD08.Botrychium_matricariifolium	1	p2	(AG)12	24	1	24	polymorphic AG/GA				L396
UFG_393202_P028_WE08.Sceptridium_multifidum	1	p2	(GA)13	26	1	26	polymorphic AG/GA				L396
UFG_393202_P028_WG08.Sceptridium_sp.	1	p2	(AG)11	22	1	22	polymorphic AG/GA				L396
UFG_393202_P055_WB10.Botrypus_virginianus	1	p2	(AG)21	42	7	48	polymorphic AG/GA				L396
UFG_393202_P058_WH09.Sceptridium_sp	1	p2	(GA)13	26	1	26	polymorphic AG/GA				L396
UFG_393202_P063_WA11.Sceptridium_decompositum	1	p2	(GA)12	24	3	26	polymorphic AG/GA				L396
UFG_393202_P071_WF12.Cheiroglossa_palmata	1	p2	(GA)10	20	1	20	polymorphic AG/GA				L396
UFG_393202_P072_WC08.Sceptridium_biternatum	1	p2	(GA)13	26	1	26	polymorphic AG/GA				L396
UFG_393202_P016_WH10.Ophioderma_pendula	1	p4	(TAAT)3	12	446	457					L395
UFG_393202_P016_WH10.Ophioderma_pendula	1	p4	(TAAT)3	12	587	598					L394
UFG_393202_P015_WC12.Botrychium_neolunaria	1	p1	(C)12	12	313	324					L392
UFG_393202_P028_WD08.Botrychium_matricariifolium	1	p3	(AAG)4	12	289	300					L392
UFG_393202_P069_WF05.Helminthostachys_zeylanica	1	p4	(TCTT)3	12	115	126					L391
UFG_393202_P015_WA12.Botrychium_angustisegmentum	1	p3	(CCT)7	21	15	35					L390
UFG_393202_P015_WC12.Botrychium_neolunaria	1	p3	(CCT)7	21	22	42					L390
UFG_393202_P015_WD11.Botrychium_minganense	1	p3	(CTC)9	27	1	27					L390
UFG_393202_P015_WD12.Botrychium_simplex	1	p3	(CCT)6	18	17	34					L390
UFG_393202_P015_WE11.Botrychium_pallidum	1	p3	(CCT)8	24	22	45					L390
UFG_393202_P015_WF11.Botrychium_michiganense	1	p3	(CCT)6	18	25	42					L390
UFG_393202_P055_WB10.Botrypus_virginianus	1	p6	(CTTTTT)3	18	252	269					L390
UFG_393202_P058_WH09.Sceptridium_sp	1	p3	(CCA)4	12	53	64					L390
UFG_393202_P063_WA11.Sceptridium_decompositum	1	p1	(C)20	20	67	86					L389
UFG_393202_P069_WF05.Helminthostachys_zeylanica	1	p2	(AG)6	12	274	285					L389
UFG_393202_P071_WF12.Cheiroglossa_palmata	1	p4	(TCAT)3	12	530	541					L389
UFG_393202_P063_WA11.Sceptridium_decompositum	1	p1	(C)22	22	67	88					L388
UFG_393202_P067_WA10.Ophioderma_pendula	1	p3	(TCT)4	12	257	268					L388
UFG_393202_P069_WF05.Helminthostachys_zeylanica	1	p2	(AG)6	12	254	265					L388
UFG_393201_P03_WA06.Botrypus_virginianus	1	p1	(A)12	12	538	549					L386
UFG_393202_P015_WA12.Botrychium_angustisegmentum	1	p6	(AGAAAA)4	24	438	461					L386
UFG_393202_P015_WD11.Botrychium_minganense	1	p6	(AGAAAA)4	24	533	556					L386
UFG_393202_P015_WD12.Botrychium_simplex	1	p6	(AGAAAA)4	24	454	477					L386
UFG_393202_P015_WE12.Botrychium_echo	1	p6	(AGAAAA)4	24	493	516					L386
UFG_393202_P015_WF12.Botrychium_hesperium	1	p6	(AGAAAA)3	18	400	417					L386
UFG_393202_P015_WH11.Botrychium_matricariifolium	1	p6	(AGAAAA)4	24	434	457					L386
UFG_393202_P028_WD08.Botrychium_matricariifolium	1	p6	(AGAAAA)4	24	519	542					L386
UFG_393201_P03_WE06.Sceptridium_multifidum	1	p1	(G)13	13	1	13					L385
UFG_393202_P015_WH11.Botrychium_matricariifolium	1	p2	(AG)21	42	65	106	polymorphic AG/GA				L385
UFG_393201_P03_WE06.Sceptridium_multifidum	1	p1	(G)13	13	1	13					L384
UFG_393202_P015_WD12.Botrychium_simplex	1	p2	(AG)13	26	1	26	polymorphic AG/GA				L384
UFG_393202_P015_WH11.Botrychium_matricariifolium	1	p2	(AG)34	68	18	85	polymorphic AG/GA				L384
UFG_393202_P015_WE12.Botrychium_echo	1	p1	(T)12	12	977	988					L383
UFG_393202_P015_WE12.Botrychium_echo	1	p1	(T)12	12	977	988					L382
UFG_393202_P015_WA12.Botrychium_angustisegmentum	1	p3	(GAA)9	27	1	27					L381
UFG_393202_P015_WD12.Botrychium_simplex	1	p3	(AAG)7	21	1	21					L381
UFG_393202_P015_WF12.Botrychium_hesperium	1	p3	(AGA)11	33	27	59					L381
UFG_393202_P015_WG11.Botrychium_acuminatum	1	p2	(GA)21	42	1	42					L381
UFG_393202_P015_WG11.Botrychium_acuminatum	2	p3	(AGA)4	12	52	63					L381
UFG_393202_P015_WH11.Botrychium_matricariifolium	1	p3	(AGA)9	27	37	63					L381
UFG_393202_P028_WE08.Sceptridium_multifidum	1	p2	(GA)10	20	1	20					L381
UFG_393202_P028_WG08.Sceptridium_sp.	1	p2	(GA)11	22	1	22					L381
UFG_393202_P063_WA11.Sceptridium_decompositum	1	p2	(GA)11	22	1	22					L381
UFG_393202_P072_WC08.Sceptridium_biternatum	1	p2	(AG)10	20	1	20					L381
UFG_393201_P03_WA06.Botrypus_virginianus	1	p2	(TG)12	24	579	602	polymorphic GT/TG				L379
UFG_393201_P03_WE06.Sceptridium_multifidum	1	p2	(TG)10	20	563	582	polymorphic GT/TG				L379
UFG_393202_P015_WA12.Botrychium_angustisegmentum	1	p2	(TG)13	26	575	600	polymorphic GT/TG				L379
UFG_393202_P015_WB12.Botrychium_campestre	1	p2	(TG)11	22	518	539	polymorphic GT/TG				L379
UFG_393202_P015_WD11.Botrychium_minganense	1	p2	(TG)11	22	549	570	polymorphic GT/TG				L379
UFG_393202_P015_WE11.Botrychium_pallidum	1	p2	(GT)11	22	545	566	polymorphic GT/TG				L379
UFG_393202_P015_WG11.Botrychium_acuminatum	1	p2	(TG)11	22	495	516	polymorphic GT/TG				L379
UFG_393202_P028_WD08.Botrychium_matricariifolium	1	p2	(TG)11	22	627	648	polymorphic GT/TG				L379
UFG_393202_P028_WE08.Sceptridium_multifidum	1	p2	(TG)12	24	593	616	polymorphic GT/TG				L379
UFG_393202_P058_WH09.Sceptridium_sp	1	p2	(TG)11	22	456	477	polymorphic GT/TG				L379
UFG_393202_P016_WH10.Ophioderma_pendula	1	p2	(TC)8	16	360	375					L375
UFG_393201_P03_WA06.Botrypus_virginianus	1	p2	(AC)13	26	454	479	polymorphic AC/CA				L374
UFG_393201_P03_WA06.Botrypus_virginianus	2	p6	(AAAAGA)9	54	495	548					L374
UFG_393201_P03_WE06.Sceptridium_multifidum	1	p2	(CA)13	26	470	495	polymorphic AC/CA				L374
UFG_393202_P015_WA12.Botrychium_angustisegmentum	1	p2	(CA)13	26	471	496	polymorphic AC/CA				L374
UFG_393202_P015_WA12.Botrychium_angustisegmentum	2	p6	(AAAAGA)3	18	505	522					L374
UFG_393202_P015_WB12.Botrychium_campestre	1	p2	(AC)11	22	504	525	polymorphic AC/CA				L374
UFG_393202_P015_WC12.Botrychium_neolunaria	1	p2	(AC)11	22	475	496	polymorphic AC/CA				L374
UFG_393202_P015_WD11.Botrychium_minganense	1	p2	(AC)9	18	577	594	polymorphic AC/CA				L374
UFG_393202_P015_WD12.Botrychium_simplex	1	p2	(CA)11	22	602	623	polymorphic AC/CA				L374
UFG_393202_P015_WE11.Botrychium_pallidum	1	p2	(CA)11	22	561	582	polymorphic AC/CA				L374
UFG_393202_P015_WE12.Botrychium_echo	1	p2	(CA)13	26	657	682	polymorphic AC/CA				L374
UFG_393202_P015_WE12.Botrychium_echo	2	p6	(AAAAGA)3	18	691	708					L374
UFG_393202_P015_WF11.Botrychium_michiganense	1	p2	(CA)13	26	658	683	polymorphic AC/CA				L374
UFG_393202_P015_WF11.Botrychium_michiganense	2	p6	(AAAAGA)3	18	698	715					L374
UFG_393202_P015_WF12.Botrychium_hesperium	1	p2	(CA)11	22	479	500	polymorphic AC/CA				L374
UFG_393202_P015_WG11.Botrychium_acuminatum	1	p2	(CA)13	26	636	661	polymorphic AC/CA				L374
UFG_393202_P015_WG11.Botrychium_acuminatum	2	p6	(AAAAGA)3	18	670	687					L374
UFG_393202_P015_WH11.Botrychium_matricariifolium	1	p2	(CA)12	24	595	618	polymorphic AC/CA				L374
UFG_393202_P015_WH11.Botrychium_matricariifolium	2	p6	(AAAAGA)3	18	633	650					L374
UFG_393202_P016_WH10.Ophioderma_pendula	1	p2	(GA)9	18	447	464					L374
UFG_393202_P028_WD08.Botrychium_matricariifolium	1	p2	(CA)13	26	512	537	polymorphic AC/CA				L374
UFG_393202_P028_WD08.Botrychium_matricariifolium	2	p6	(AAAAGA)3	18	546	563					L374
UFG_393202_P028_WE08.Sceptridium_multifidum	1	p2	(AC)12	24	659	682	polymorphic AC/CA				L374
UFG_393202_P028_WG08.Sceptridium_sp.	1	p2	(AC)13	26	644	669	polymorphic AC/CA				L374
UFG_393202_P028_WG08.Sceptridium_sp.	2	p6	(AAAAGA)3	18	710	727					L374
UFG_393202_P058_WH09.Sceptridium_sp	1	p2	(AC)15	30	467	496	polymorphic AC/CA				L374
UFG_393202_P058_WH09.Sceptridium_sp	2	p6	(AAAAGA)3	18	539	556					L374
UFG_393202_P063_WA11.Sceptridium_decompositum	1	p2	(AC)13	26	661	686	polymorphic AC/CA				L374
UFG_393202_P063_WA11.Sceptridium_decompositum	2	p6	(AAAAGA)3	18	727	744					L374
UFG_393202_P072_WC08.Sceptridium_biternatum	1	p2	(CA)6	12	583	594	polymorphic AC/CA				L374
UFG_393202_P072_WC08.Sceptridium_biternatum	2	p2	(AC)10	20	596	615	polymorphic AC/CA				L374
UFG_393202_P072_WC08.Sceptridium_biternatum	3	p6	(AAAAGA)3	18	656	673					L374
UFG_393201_P03_WA06.Botrypus_virginianus	1	p1	(T)13	13	2	14					L373
UFG_393202_P015_WA12.Botrychium_angustisegmentum	1	p4	(TTTC)3	12	59	70					L373
UFG_393202_P016_WH10.Ophioderma_pendula	1	p2	(AC)9	18	114	131					L369
UFG_393202_P058_WH09.Sceptridium_sp	1	p2	(TC)6	12	534	545					L369
UFG_393202_P063_WA11.Sceptridium_decompositum	1	p2	(TC)6	12	572	583					L369
UFG_393202_P072_WC08.Sceptridium_biternatum	1	p2	(TC)6	12	468	479					L369
UFG_393201_P03_WA06.Botrypus_virginianus	1	p2	(AG)13	26	1	26					L367
UFG_393201_P03_WB06.Botrychium_lanceolatum	1	p2	(AG)11	22	1	22					L367
UFG_393201_P03_WC06.Botrychium_alaskense_salchakatense	1	p2	(GA)6	12	1	12					L367
UFG_393201_P03_WE06.Sceptridium_multifidum	1	p2	(GA)9	18	6	23					L367
UFG_393202_P015_WB12.Botrychium_campestre	1	p2	(AG)20	40	18	57					L367
UFG_393202_P015_WC12.Botrychium_neolunaria	1	p2	(AG)20	40	18	57					L367
UFG_393202_P015_WD11.Botrychium_minganense	1	p2	(AG)11	22	1	22					L367
UFG_393202_P015_WD12.Botrychium_simplex	1	p2	(AG)11	22	1	22					L367
UFG_393202_P015_WE11.Botrychium_pallidum	1	p2	(GA)22	44	15	58					L367
UFG_393202_P015_WE12.Botrychium_echo	1	p2	(GA)12	24	6	29					L367
UFG_393202_P015_WF11.Botrychium_michiganense	1	p2	(AG)11	22	1	22					L367
UFG_393202_P015_WF12.Botrychium_hesperium	1	p2	(AG)11	22	1	22					L367
UFG_393202_P015_WG11.Botrychium_acuminatum	1	p2	(GA)13	26	1	26					L367
UFG_393202_P015_WG12.Botrychium_lunaria	1	p2	(AG)11	22	1	22					L367
UFG_393202_P015_WH11.Botrychium_matricariifolium	1	p2	(GA)29	58	2	59					L367
UFG_393202_P016_WH10.Ophioderma_pendula	1	p2	(TC)16	32	535	566					L367
UFG_393202_P028_WD08.Botrychium_matricariifolium	1	p2	(GA)12	24	5	28					L367
UFG_393202_P028_WE08.Sceptridium_multifidum	1	p2	(AG)13	26	1	26					L367
UFG_393202_P028_WG08.Sceptridium_sp.	1	p2	(AG)13	26	1	26					L367
UFG_393202_P055_WB10.Botrypus_virginianus	1	p2	(AG)13	26	1	26					L367
UFG_393202_P058_WH09.Sceptridium_sp	1	p2	(AG)13	26	1	26					L367
UFG_393202_P063_WA11.Sceptridium_decompositum	1	p2	(AG)13	26	1	26					L367
UFG_393202_P063_WA11.Sceptridium_decompositum	2	p1	(T)19	19	662	680					L367
UFG_393202_P069_WF05.Helminthostachys_zeylanica	1	p2	(AG)7	14	1	14					L367
UFG_393202_P071_WF12.Cheiroglossa_palmata	1	p2	(GA)10	20	1	20					L367
UFG_393202_P072_WC08.Sceptridium_biternatum	1	p2	(AG)13	26	1	26					L367
UFG_393201_P03_WE06.Sceptridium_multifidum	1	p1	(A)12	12	469	480					L366
UFG_393202_P015_WF11.Botrychium_michiganense	1	p2	(TG)11	22	622	643					L366
UFG_393202_P028_WD08.Botrychium_matricariifolium	1	p2	(TG)10	20	673	692					L366
UFG_393202_P015_WD12.Botrychium_simplex	1	p2	(CA)7	14	498	511	polymorphic AC/CA				L365
UFG_393202_P015_WE11.Botrychium_pallidum	1	p2	(CA)7	14	731	744	polymorphic AC/CA				L365
UFG_393202_P015_WF11.Botrychium_michiganense	1	p2	(CA)7	14	548	561	polymorphic AC/CA				L365
UFG_393202_P015_WF11.Botrychium_michiganense	2	p4	(CCCA)4	16	577	592					L365
UFG_393202_P015_WG11.Botrychium_acuminatum	1	p2	(CA)7	14	550	563	polymorphic AC/CA				L365
UFG_393202_P015_WG11.Botrychium_acuminatum	2	p4	(CCCA)4	16	579	594					L365
UFG_393202_P015_WG12.Botrychium_lunaria	1	p2	(CA)7	14	513	526	polymorphic AC/CA				L365
UFG_393202_P015_WG12.Botrychium_lunaria	2	p4	(CCCA)4	16	542	557					L365
UFG_393202_P015_WH11.Botrychium_matricariifolium	1	p2	(GC)6	12	711	722					L365
UFG_393202_P028_WD08.Botrychium_matricariifolium	1	p2	(GC)6	12	721	732					L365
UFG_393202_P028_WD08.Botrychium_matricariifolium	2	p4	(CCCA)4	16	759	774					L365
UFG_393202_P028_WE08.Sceptridium_multifidum	1	p2	(CA)13	26	613	638	polymorphic AC/CA				L365
UFG_393202_P028_WE08.Sceptridium_multifidum	2	p4	(CCCA)3	12	648	659					L365
UFG_393202_P028_WG08.Sceptridium_sp.	1	p2	(CA)13	26	662	687	polymorphic AC/CA				L365
UFG_393202_P028_WG08.Sceptridium_sp.	2	p4	(CCCA)3	12	697	708					L365
UFG_393202_P063_WA11.Sceptridium_decompositum	1	p2	(CA)11	22	679	700	polymorphic AC/CA				L365
UFG_393202_P055_WB10.Botrypus_virginianus	1	p2	(CT)8	16	1117	1132					L359
UFG_393202_P028_WE08.Sceptridium_multifidum	1	p2	(GT)6	12	1409	1420					L358
UFG_393202_P055_WB10.Botrypus_virginianus	1	p2	(CT)9	18	1362	1379					L358
UFG_393202_P015_WA12.Botrychium_angustisegmentum	1	p2	(TG)8	16	81	96	polymorphic GT/TG				L356
UFG_393202_P015_WB12.Botrychium_campestre	1	p2	(GT)13	26	1	26	polymorphic GT/TG				L356
UFG_393202_P015_WC12.Botrychium_neolunaria	1	p2	(TG)8	16	99	114	polymorphic GT/TG				L356
UFG_393202_P015_WD11.Botrychium_minganense	1	p2	(TG)11	22	115	136	polymorphic GT/TG				L356
UFG_393202_P015_WD12.Botrychium_simplex	1	p2	(TG)10	20	112	131	polymorphic GT/TG				L356
UFG_393202_P015_WE11.Botrychium_pallidum	1	p2	(TG)7	14	65	78	polymorphic GT/TG				L356
UFG_393202_P015_WE12.Botrychium_echo	1	p2	(TG)8	16	113	128	polymorphic GT/TG				L356
UFG_393202_P015_WF11.Botrychium_michiganense	1	p2	(TG)12	24	111	134	polymorphic GT/TG				L356
UFG_393202_P015_WF12.Botrychium_hesperium	1	p2	(TG)8	16	10	25	polymorphic GT/TG				L356
UFG_393202_P015_WG12.Botrychium_lunaria	1	p2	(TG)7	14	1	14	polymorphic GT/TG				L356
UFG_393202_P015_WH11.Botrychium_matricariifolium	1	p2	(TG)9	18	26	43	polymorphic GT/TG				L356
UFG_393202_P028_WD08.Botrychium_matricariifolium	1	p2	(TG)9	18	103	120	polymorphic GT/TG				L356
UFG_393202_P028_WG08.Sceptridium_sp.	1	p2	(TG)11	22	1	22	polymorphic GT/TG				L356
UFG_393202_P058_WH09.Sceptridium_sp	1	p2	(TG)10	20	1	20	polymorphic GT/TG				L356
UFG_393202_P063_WA11.Sceptridium_decompositum	1	p2	(TG)11	22	1	22	polymorphic GT/TG				L356
UFG_393202_P072_WC08.Sceptridium_biternatum	1	p2	(TG)11	22	1	22	polymorphic GT/TG				L356
UFG_393202_P015_WC12.Botrychium_neolunaria	1	p2	(AG)11	22	1	22	polymorphic AG/GA				L355
UFG_393202_P015_WD11.Botrychium_minganense	1	p2	(AG)11	22	1	22	polymorphic AG/GA				L355
UFG_393202_P015_WE12.Botrychium_echo	1	p2	(AG)13	26	1	26	polymorphic AG/GA				L355
UFG_393202_P015_WF11.Botrychium_michiganense	1	p2	(AG)11	22	1	22	polymorphic AG/GA				L355
UFG_393202_P015_WG12.Botrychium_lunaria	1	p2	(GA)13	26	1	26	polymorphic AG/GA				L355
UFG_393202_P015_WH11.Botrychium_matricariifolium	1	p2	(AG)11	22	5	26	polymorphic AG/GA				L355
UFG_393202_P016_WH10.Ophioderma_pendula	1	p2	(GA)11	22	77	98	polymorphic AG/GA				L355
UFG_393202_P028_WD08.Botrychium_matricariifolium	1	p2	(AG)13	26	1	26	polymorphic AG/GA				L355
UFG_393202_P028_WE08.Sceptridium_multifidum	1	p2	(GA)7	14	69	82	polymorphic AG/GA				L355
UFG_393202_P028_WG08.Sceptridium_sp.	1	p2	(GA)7	14	67	80	polymorphic AG/GA				L355
UFG_393202_P063_WA11.Sceptridium_decompositum	1	p2	(GA)7	14	80	93	polymorphic AG/GA				L355
UFG_393202_P072_WC08.Sceptridium_biternatum	1	p2	(GA)7	14	71	84	polymorphic AG/GA				L355
UFG_393201_P03_WA06.Botrypus_virginianus	1	p2	(AG)11	22	1	22	polymorphic AG/GA				L354
UFG_393201_P03_WE06.Sceptridium_multifidum	1	p2	(GA)7	14	90	103	polymorphic AG/GA				L354
UFG_393202_P015_WA12.Botrychium_angustisegmentum	1	p2	(AG)11	22	1	22	polymorphic AG/GA				L354
UFG_393202_P015_WB12.Botrychium_campestre	1	p2	(AG)11	22	1	22	polymorphic AG/GA				L354
UFG_393202_P015_WC12.Botrychium_neolunaria	1	p2	(AG)11	22	1	22	polymorphic AG/GA				L354
UFG_393202_P015_WD11.Botrychium_minganense	1	p2	(AG)11	22	1	22	polymorphic AG/GA				L354
UFG_393202_P015_WD12.Botrychium_simplex	1	p2	(GA)13	26	1	26	polymorphic AG/GA				L354
UFG_393202_P015_WE11.Botrychium_pallidum	1	p2	(GA)21	42	1	42	polymorphic AG/GA				L354
UFG_393202_P015_WE12.Botrychium_echo	1	p2	(AG)21	42	1	42	polymorphic AG/GA				L354
UFG_393202_P015_WF11.Botrychium_michiganense	1	p2	(AG)21	42	1	42	polymorphic AG/GA				L354
UFG_393202_P015_WF12.Botrychium_hesperium	1	p2	(GA)6	12	1	12	polymorphic AG/GA				L354
UFG_393202_P015_WG11.Botrychium_acuminatum	1	p2	(AG)11	22	1	22	polymorphic AG/GA				L354
UFG_393202_P015_WG12.Botrychium_lunaria	1	p2	(GA)13	26	1	26	polymorphic AG/GA				L354
UFG_393202_P015_WH11.Botrychium_matricariifolium	1	p2	(AG)11	22	5	26	polymorphic AG/GA				L354
UFG_393202_P016_WH10.Ophioderma_pendula	1	p2	(GA)12	24	2	25	polymorphic AG/GA				L354
UFG_393202_P028_WD08.Botrychium_matricariifolium	1	p2	(AG)21	42	1	42	polymorphic AG/GA				L354
UFG_393202_P028_WE08.Sceptridium_multifidum	1	p2	(GA)7	14	94	107	polymorphic AG/GA				L354
UFG_393202_P028_WG08.Sceptridium_sp.	1	p2	(GA)7	14	100	113	polymorphic AG/GA				L354
UFG_393202_P055_WB10.Botrypus_virginianus	1	p2	(GA)20	40	2	41	polymorphic AG/GA				L354
UFG_393202_P058_WH09.Sceptridium_sp	1	p2	(GA)7	14	80	93	polymorphic AG/GA				L354
UFG_393202_P063_WA11.Sceptridium_decompositum	1	p2	(GA)7	14	109	122	polymorphic AG/GA				L354
UFG_393202_P069_WH03.Ophioderma_pendula	1	p2	(AG)13	26	1	26	polymorphic AG/GA				L354
UFG_393202_P071_WF12.Cheiroglossa_palmata	1	p2	(GA)13	26	20	45	polymorphic AG/GA				L354
UFG_393202_P072_WC08.Sceptridium_biternatum	1	p2	(GA)7	14	100	113	polymorphic AG/GA				L354
UFG_393202_P015_WB12.Botrychium_campestre	1	p4	(GCAT)3	12	37	48					L353
UFG_393202_P015_WD11.Botrychium_minganense	1	p4	(GCAT)3	12	100	111					L353
UFG_393202_P015_WG12.Botrychium_lunaria	1	p4	(GCAT)3	12	119	130					L353
UFG_393202_P015_WB12.Botrychium_campestre	1	p1	(C)12	12	407	418					L349
UFG_393202_P028_WD08.Botrychium_matricariifolium	1	p1	(C)14	14	501	514					L349
UFG_393202_P028_WG08.Sceptridium_sp.	1	p3	(CAC)4	12	502	513					L349
UFG_393202_P016_WH10.Ophioderma_pendula	1	p2	(CT)11	22	314	335					L345
UFG_393202_P015_WD11.Botrychium_minganense	1	p2	(TG)23	46	1395	1440					L342
UFG_393202_P015_WE12.Botrychium_echo	1	p2	(AC)9	18	1330	1347					L342
UFG_393202_P015_WF12.Botrychium_hesperium	1	p2	(TG)23	46	1401	1446					L342
UFG_393201_P03_WE06.Sceptridium_multifidum	1	p3	(CCT)6	18	50	67					L339
UFG_393202_P015_WA12.Botrychium_angustisegmentum	1	p5	(TCTCC)3	15	327	341					L339
UFG_393202_P015_WB12.Botrychium_campestre	1	p5	(TCTCC)3	15	319	333					L339
UFG_393202_P015_WC12.Botrychium_neolunaria	1	p5	(TCTCC)3	15	415	429					L339
UFG_393202_P015_WD11.Botrychium_minganense	1	p5	(TCTCC)3	15	315	329					L339
UFG_393202_P015_WD12.Botrychium_simplex	1	p5	(TCTCC)3	15	295	309					L339
UFG_393202_P015_WE11.Botrychium_pallidum	1	p5	(TCTCC)3	15	431	445					L339
UFG_393202_P015_WE12.Botrychium_echo	1	p5	(TCTCC)3	15	385	399					L339
UFG_393202_P015_WF11.Botrychium_michiganense	1	p5	(TCTCC)3	15	414	428					L339
UFG_393202_P015_WF12.Botrychium_hesperium	1	p5	(TCTCC)3	15	364	378					L339
UFG_393202_P015_WG11.Botrychium_acuminatum	1	p5	(TCTCC)3	15	333	347					L339
UFG_393202_P015_WG12.Botrychium_lunaria	1	p5	(TCTCC)3	15	321	335					L339
UFG_393202_P015_WH11.Botrychium_matricariifolium	1	p5	(TCTCC)3	15	400	414					L339
UFG_393202_P028_WD08.Botrychium_matricariifolium	1	p5	(TCTCC)3	15	420	434					L339
UFG_393202_P028_WE08.Sceptridium_multifidum	1	p3	(CTC)9	27	122	148					L339
UFG_393202_P028_WG08.Sceptridium_sp.	1	p3	(CTC)9	27	122	148					L339
UFG_393202_P063_WA11.Sceptridium_decompositum	1	p3	(CTC)9	27	122	148					L339
UFG_393202_P072_WC08.Sceptridium_biternatum	1	p3	(CTC)9	27	8	34					L339
UFG_393202_P015_WC12.Botrychium_neolunaria	1	p2	(CA)7	14	7	20	polymorphic AC/CA				L335
UFG_393202_P015_WE11.Botrychium_pallidum	1	p2	(CA)8	16	61	76	polymorphic AC/CA				L335
UFG_393202_P016_WH10.Ophioderma_pendula	1	p2	(AC)12	24	1	24	polymorphic AC/CA				L335
UFG_393202_P055_WB10.Botrypus_virginianus	1	p2	(AT)17	34	14	47					L335
UFG_393202_P055_WB10.Botrypus_virginianus	2	p2	(AC)9	18	52	69	polymorphic AC/CA				L335
UFG_393202_P055_WB10.Botrypus_virginianus	1	p5	(GAAGG)3	15	1	15					L334
UFG_393202_P015_WA12.Botrychium_angustisegmentum	1	p2	(CA)10	20	562	581					L329
UFG_393202_P015_WE12.Botrychium_echo	1	p2	(CA)10	20	580	599					L329
UFG_393202_P028_WD08.Botrychium_matricariifolium	1	p2	(CA)10	20	617	636					L329
UFG_393202_P069_WF05.Helminthostachys_zeylanica	1	p4	(AGAT)4	16	399	414					L329
UFG_393202_P015_WA12.Botrychium_angustisegmentum	1	p2	(AG)7	14	533	546					L328
UFG_393202_P015_WE11.Botrychium_pallidum	1	p2	(AG)7	14	588	601					L328
UFG_393202_P015_WE12.Botrychium_echo	1	p2	(AG)7	14	545	558					L328
UFG_393201_P03_WA06.Botrypus_virginianus	1	p4	(TATT)3	12	365	376					L327
UFG_393201_P03_WE06.Sceptridium_multifidum	1	p4	(TATT)3	12	436	447					L327
UFG_393202_P028_WE08.Sceptridium_multifidum	1	p4	(TATT)3	12	261	272					L327
UFG_393202_P028_WG08.Sceptridium_sp.	1	p4	(TATT)3	12	436	447					L327
UFG_393202_P058_WH09.Sceptridium_sp	1	p4	(TATT)3	12	332	343					L327
UFG_393202_P063_WA11.Sceptridium_decompositum	1	p4	(TATT)3	12	436	447					L327
UFG_393202_P072_WC08.Sceptridium_biternatum	1	p4	(TATT)3	12	407	418					L327
UFG_393202_P016_WH10.Ophioderma_pendula	1	p4	(GTTG)5	20	16	35					L326
UFG_393201_P03_WA06.Botrypus_virginianus	1	p1	(T)16	16	16	31					L324
UFG_393202_P015_WA12.Botrychium_angustisegmentum	1	p2	(AT)6	12	538	549					L324
UFG_393202_P015_WC12.Botrychium_neolunaria	1	p2	(AT)7	14	498	511					L324
UFG_393202_P015_WD11.Botrychium_minganense	1	p2	(AT)7	14	435	448					L324
UFG_393202_P015_WE11.Botrychium_pallidum	1	p2	(AT)8	16	527	542					L324
UFG_393202_P015_WE12.Botrychium_echo	1	p2	(AT)7	14	638	651					L324
UFG_393202_P015_WF11.Botrychium_michiganense	1	p2	(AT)8	16	481	496					L324
UFG_393202_P015_WG11.Botrychium_acuminatum	1	p2	(AT)8	16	633	648					L324
UFG_393202_P015_WH11.Botrychium_matricariifolium	1	p2	(AT)6	12	549	560					L324
UFG_393202_P028_WD08.Botrychium_matricariifolium	1	p2	(AT)8	16	591	606					L324
UFG_393201_P03_WA06.Botrypus_virginianus	1	p2	(AG)11	22	1	22					L320
UFG_393201_P03_WA06.Botrypus_virginianus	2	p2	(GT)9	18	26	43					L320
UFG_393202_P015_WB12.Botrychium_campestre	1	p6	(GGAGAG)5	30	86	115					L320
UFG_393202_P015_WC12.Botrychium_neolunaria	1	p6	(GGAGAG)5	30	98	127					L320
UFG_393202_P015_WD11.Botrychium_minganense	1	p6	(GGAGAG)4	24	223	246					L320
UFG_393202_P015_WE11.Botrychium_pallidum	1	p6	(GGAGAG)4	24	114	137					L320
UFG_393202_P015_WG11.Botrychium_acuminatum	1	p6	(GGAGAG)5	30	61	90					L320
UFG_393202_P016_WH10.Ophioderma_pendula	1	p2	(AG)13	26	114	139					L320
UFG_393202_P028_WE08.Sceptridium_multifidum	1	p6	(AGAGGG)3	18	114	131					L320
UFG_393202_P028_WG08.Sceptridium_sp.	1	p6	(AGAGGG)3	18	150	167					L320
UFG_393202_P058_WH09.Sceptridium_sp	1	p6	(AGAGGG)3	18	137	154					L320
UFG_393202_P063_WA11.Sceptridium_decompositum	1	p6	(AGAGGG)3	18	205	222					L320
UFG_393202_P072_WC08.Sceptridium_biternatum	1	p6	(AGAGGG)3	18	170	187					L320
UFG_393201_P03_WA06.Botrypus_virginianus	1	p2	(AG)7	14	5	18					L319
UFG_393202_P028_WE08.Sceptridium_multifidum	1	p2	(AG)7	14	1	14					L319
UFG_393202_P028_WG08.Sceptridium_sp.	1	p2	(AG)11	22	1	22					L319
UFG_393202_P055_WB10.Botrypus_virginianus	1	p2	(AG)9	18	1	18					L319
UFG_393202_P063_WA11.Sceptridium_decompositum	1	p2	(AG)11	22	1	22					L319
UFG_393202_P015_WA12.Botrychium_angustisegmentum	1	p4	(TTAA)3	12	12	23					L318
UFG_393201_P03_WA06.Botrypus_virginianus	1	p1	(T)13	13	383	395					L317
UFG_393202_P016_WH10.Ophioderma_pendula	1	p4	(GATC)3	12	199	210					L317
UFG_393201_P03_WA06.Botrypus_virginianus	1	p1	(T)13	13	573	585					L316
UFG_393202_P055_WB10.Botrypus_virginianus	1	p2	(TC)10	20	676	695					L313
UFG_393201_P03_WA06.Botrypus_virginianus	1	p2	(TC)13	26	274	299	polymorphic CT/TC				L311
UFG_393201_P03_WE06.Sceptridium_multifidum	1	p2	(TC)13	26	198	223	polymorphic CT/TC				L311
UFG_393202_P015_WD11.Botrychium_minganense	1	p2	(TC)13	26	238	263	polymorphic CT/TC				L311
UFG_393202_P015_WD12.Botrychium_simplex	1	p2	(TC)13	26	200	225	polymorphic CT/TC				L311
UFG_393202_P015_WE12.Botrychium_echo	1	p2	(TC)11	22	306	327	polymorphic CT/TC				L311
UFG_393202_P015_WF11.Botrychium_michiganense	1	p2	(TC)8	16	203	218	polymorphic CT/TC				L311
UFG_393202_P015_WH11.Botrychium_matricariifolium	1	p2	(TC)6	12	254	265	polymorphic CT/TC				L311
UFG_393202_P028_WD08.Botrychium_matricariifolium	1	p2	(TC)13	26	332	357	polymorphic CT/TC				L311
UFG_393202_P028_WE08.Sceptridium_multifidum	1	p2	(TC)7	14	231	244	polymorphic CT/TC				L311
UFG_393202_P028_WG08.Sceptridium_sp.	1	p2	(TC)15	30	524	553	polymorphic CT/TC				L311
UFG_393202_P055_WB10.Botrypus_virginianus	1	p2	(CT)10	20	534	553	polymorphic CT/TC				L311
UFG_393202_P058_WH09.Sceptridium_sp	1	p2	(TC)11	22	235	256	polymorphic CT/TC				L311
UFG_393202_P063_WA11.Sceptridium_decompositum	1	p2	(TC)13	26	238	263	polymorphic CT/TC				L311
UFG_393202_P072_WC08.Sceptridium_biternatum	1	p2	(TC)11	22	252	273	polymorphic CT/TC				L311
UFG_393202_P069_WH03.Ophioderma_pendula	1	p3	(ATA)7	21	244	264					L304
UFG_393202_P071_WF12.Cheiroglossa_palmata	1	p2	(TC)6	12	160	171					L302
UFG_393202_P028_WE08.Sceptridium_multifidum	1	p3	(TCA)4	12	490	501					L298
UFG_393202_P028_WG08.Sceptridium_sp.	1	p3	(TCA)4	12	488	499					L298
UFG_393202_P063_WA11.Sceptridium_decompositum	1	p3	(TCA)4	12	466	477					L298
UFG_393202_P072_WC08.Sceptridium_biternatum	1	p3	(TCA)4	12	463	474					L298
UFG_393202_P055_WB10.Botrypus_virginianus	1	p4	(GGGA)3	12	484	495					L297
UFG_393202_P015_WG12.Botrychium_lunaria	1	p1	(T)17	17	63	79					L296
UFG_393201_P03_WE06.Sceptridium_multifidum	1	p3	(GCT)4	12	145	156					L294
UFG_393202_P015_WB12.Botrychium_campestre	1	p4	(CTCA)4	16	1	16					L294
UFG_393202_P015_WD12.Botrychium_simplex	1	p4	(CTCA)3	12	150	161					L294
UFG_393202_P015_WE11.Botrychium_pallidum	1	p4	(TCAC)3	12	155	166	can be also (CTCA) (first YCTA)				L294
UFG_393202_P015_WG11.Botrychium_acuminatum	1	p4	(CTCA)3	12	154	165					L294
UFG_393202_P028_WE08.Sceptridium_multifidum	1	p3	(GCT)4	12	172	183					L294
UFG_393202_P028_WG08.Sceptridium_sp.	1	p3	(GCT)4	12	171	182					L294
UFG_393202_P063_WA11.Sceptridium_decompositum	1	p3	(GCT)4	12	171	182					L294
UFG_393202_P072_WC08.Sceptridium_biternatum	1	p3	(GCT)4	12	154	165					L294
UFG_393202_P015_WA12.Botrychium_angustisegmentum	1	p2	(GA)6	12	1	12	polymorphic AG/GA				L293
UFG_393202_P015_WC12.Botrychium_neolunaria	1	p2	(GA)7	14	1	14	polymorphic AG/GA				L293
UFG_393202_P015_WE11.Botrychium_pallidum	1	p2	(AG)18	36	1	36	polymorphic AG/GA				L293
UFG_393202_P015_WF11.Botrychium_michiganense	1	p2	(GA)6	12	1	12	polymorphic AG/GA				L293
UFG_393202_P028_WG08.Sceptridium_sp.	1	p2	(GA)13	26	1	26	polymorphic AG/GA				L293
UFG_393202_P055_WB10.Botrypus_virginianus	1	p2	(GA)13	26	1	26	polymorphic AG/GA				L293
UFG_393202_P058_WH09.Sceptridium_sp	1	p2	(GA)13	26	1	26	polymorphic AG/GA				L293
UFG_393202_P063_WA11.Sceptridium_decompositum	1	p2	(GA)13	26	1	26	polymorphic AG/GA				L293
UFG_393202_P072_WC08.Sceptridium_biternatum	1	p2	(GA)13	26	1	26	polymorphic AG/GA				L293
UFG_393201_P03_WA06.Botrypus_virginianus	1	p1	(C)14	14	518	531					L288
UFG_393202_P015_WA12.Botrychium_angustisegmentum	1	p2	(TG)10	20	1	20	polymorphic GT/TG				L288
UFG_393202_P015_WB12.Botrychium_campestre	1	p2	(GT)9	18	1	18	polymorphic GT/TG				L288
UFG_393202_P015_WC12.Botrychium_neolunaria	1	p2	(TG)8	16	113	128	polymorphic GT/TG				L288
UFG_393202_P015_WD11.Botrychium_minganense	1	p2	(TG)12	24	85	108	polymorphic GT/TG				L288
UFG_393202_P015_WD12.Botrychium_simplex	1	p2	(GT)13	26	1	26	polymorphic GT/TG				L288
UFG_393202_P015_WE11.Botrychium_pallidum	1	p2	(TG)12	24	137	160	polymorphic GT/TG				L288
UFG_393202_P015_WE12.Botrychium_echo	1	p2	(TG)11	22	138	159	polymorphic GT/TG				L288
UFG_393202_P015_WF11.Botrychium_michiganense	1	p2	(GT)12	24	137	160	polymorphic GT/TG				L288
UFG_393202_P015_WF12.Botrychium_hesperium	1	p2	(GT)13	26	76	101	polymorphic GT/TG				L288
UFG_393202_P015_WG12.Botrychium_lunaria	1	p2	(TG)8	16	138	153	polymorphic GT/TG				L288
UFG_393202_P015_WH11.Botrychium_matricariifolium	1	p2	(GT)13	26	1	26	polymorphic GT/TG				L288
UFG_393202_P028_WD08.Botrychium_matricariifolium	1	p2	(GT)12	24	137	160	polymorphic GT/TG				L288
UFG_393202_P063_WA11.Sceptridium_decompositum	1	p2	(TG)7	14	121	134	polymorphic GT/TG				L288
UFG_393201_P03_WA06.Botrypus_virginianus	1	p2	(TC)11	22	448	469					L287
UFG_393201_P03_WE06.Sceptridium_multifidum	1	p2	(TC)11	22	465	486					L287
UFG_393202_P015_WD12.Botrychium_simplex	1	p2	(TC)8	16	415	430					L287
UFG_393202_P015_WE11.Botrychium_pallidum	1	p2	(TC)10	20	303	322					L287
UFG_393202_P015_WE12.Botrychium_echo	1	p2	(TC)9	18	505	522					L287
UFG_393202_P015_WF12.Botrychium_hesperium	1	p2	(TC)13	26	393	418					L287
UFG_393202_P028_WG08.Sceptridium_sp.	1	p2	(TC)11	22	375	396					L287
UFG_393202_P055_WB10.Botrypus_virginianus	1	p2	(TC)11	22	411	432					L287
UFG_393202_P058_WH09.Sceptridium_sp	1	p2	(TC)13	26	333	358					L287
UFG_393202_P063_WA11.Sceptridium_decompositum	1	p2	(TC)11	22	501	522					L287
UFG_393202_P072_WC08.Sceptridium_biternatum	1	p2	(TC)13	26	400	425					L287
UFG_393201_P03_WC06.Botrychium_alaskense_salchakatense	1	p3	(GCT)4	12	29	40					L282
UFG_393201_P03_WD06.Botrychium_alaskense	1	p3	(GCT)4	12	24	35					L282
UFG_393202_P015_WC12.Botrychium_neolunaria	1	p3	(GCT)4	12	491	502					L282
UFG_393202_P015_WD11.Botrychium_minganense	1	p3	(GCT)4	12	491	502					L282
UFG_393202_P015_WE11.Botrychium_pallidum	1	p3	(GCT)4	12	436	447					L282
UFG_393202_P015_WG12.Botrychium_lunaria	1	p3	(GCT)4	12	491	502					L282
UFG_393202_P028_WE08.Sceptridium_multifidum	1	p3	(GCT)4	12	155	166					L282
UFG_393202_P063_WA11.Sceptridium_decompositum	1	p3	(GCT)4	12	232	243					L282
UFG_393202_P015_WA12.Botrychium_angustisegmentum	1	p2	(TG)11	22	505	526	polymorphic GT/TG				L280
UFG_393202_P015_WE11.Botrychium_pallidum	1	p2	(TG)11	22	524	545	polymorphic GT/TG				L280
UFG_393202_P015_WE12.Botrychium_echo	1	p2	(TG)9	18	516	533	polymorphic GT/TG				L280
UFG_393202_P015_WF11.Botrychium_michiganense	1	p2	(TG)10	20	459	478	polymorphic GT/TG				L280
UFG_393202_P015_WF12.Botrychium_hesperium	1	p2	(TG)9	18	510	527	polymorphic GT/TG				L280
UFG_393202_P015_WG11.Botrychium_acuminatum	1	p2	(TG)7	14	483	496	polymorphic GT/TG				L280
UFG_393202_P015_WH11.Botrychium_matricariifolium	1	p2	(TG)13	26	471	496	polymorphic GT/TG				L280
UFG_393202_P016_WH10.Ophioderma_pendula	1	p2	(GA)13	26	22	47					L280
UFG_393202_P028_WD08.Botrychium_matricariifolium	1	p2	(TG)9	18	497	514	polymorphic GT/TG				L280
UFG_393202_P028_WE08.Sceptridium_multifidum	1	p2	(GT)7	14	506	519	polymorphic GT/TG				L280
UFG_393202_P028_WG08.Sceptridium_sp.	1	p2	(GT)7	14	571	584	polymorphic GT/TG				L280
UFG_393202_P055_WB10.Botrypus_virginianus	1	p2	(TG)6	12	511	522	polymorphic GT/TG				L280
UFG_393202_P072_WC08.Sceptridium_biternatum	1	p2	(GT)10	20	538	557	polymorphic GT/TG				L280
UFG_393202_P015_WE12.Botrychium_echo	1	p1	(A)17	17	379	395					L277
UFG_393202_P071_WF12.Cheiroglossa_palmata	1	p2	(TC)12	24	255	278					L277
UFG_393202_P015_WA12.Botrychium_angustisegmentum	1	p3	(ATG)4	12	976	987					L276
UFG_393202_P015_WB12.Botrychium_campestre	1	p3	(ATG)4	12	745	756					L276
UFG_393202_P015_WC12.Botrychium_neolunaria	1	p3	(ATG)4	12	888	899					L276
UFG_393202_P015_WD11.Botrychium_minganense	1	p3	(ATG)4	12	913	924					L276
UFG_393202_P015_WD12.Botrychium_simplex	1	p3	(ATG)4	12	593	604					L276
UFG_393202_P015_WE11.Botrychium_pallidum	1	p3	(ATG)4	12	817	828					L276
UFG_393202_P015_WE12.Botrychium_echo	1	p3	(ATG)4	12	981	992					L276
UFG_393202_P015_WF11.Botrychium_michiganense	1	p3	(ATG)4	12	1016	1027					L276
UFG_393202_P015_WF12.Botrychium_hesperium	1	p3	(ATG)4	12	845	856					L276
UFG_393202_P015_WG11.Botrychium_acuminatum	1	p3	(ATG)4	12	871	882					L276
UFG_393202_P015_WG12.Botrychium_lunaria	1	p3	(ATG)4	12	805	816					L276
UFG_393202_P015_WH11.Botrychium_matricariifolium	1	p3	(ATG)4	12	1014	1025					L276
UFG_393202_P028_WD08.Botrychium_matricariifolium	1	p3	(ATG)4	12	982	993					L276
UFG_393202_P015_WA12.Botrychium_angustisegmentum	1	p3	(ATG)4	12	976	987					L275
UFG_393202_P015_WB12.Botrychium_campestre	1	p3	(ATG)4	12	835	846					L275
UFG_393202_P015_WC12.Botrychium_neolunaria	1	p3	(ATG)4	12	972	983					L275
UFG_393202_P015_WD11.Botrychium_minganense	1	p3	(ATG)4	12	913	924					L275
UFG_393202_P015_WD12.Botrychium_simplex	1	p3	(ATG)4	12	890	901					L275
UFG_393202_P015_WE11.Botrychium_pallidum	1	p3	(ATG)4	12	950	961					L275
UFG_393202_P015_WE12.Botrychium_echo	1	p3	(ATG)4	12	981	992					L275
UFG_393202_P015_WF11.Botrychium_michiganense	1	p3	(ATG)4	12	1008	1019					L275
UFG_393202_P015_WF12.Botrychium_hesperium	1	p3	(ATG)4	12	911	922					L275
UFG_393202_P015_WG11.Botrychium_acuminatum	1	p3	(ATG)4	12	940	951					L275
UFG_393202_P015_WG12.Botrychium_lunaria	1	p3	(ATG)4	12	951	962					L275
UFG_393202_P015_WH11.Botrychium_matricariifolium	1	p3	(ATG)4	12	1007	1018					L275
UFG_393202_P028_WD08.Botrychium_matricariifolium	1	p3	(ATG)4	12	981	992					L275
UFG_393202_P055_WB10.Botrypus_virginianus	1	p1	(T)16	16	1417	1432					L269
UFG_393202_P055_WB10.Botrypus_virginianus	1	p1	(T)16	16	1490	1505					L268
UFG_393202_P016_WH10.Ophioderma_pendula	1	p2	(GT)7	14	285	298					L266
UFG_393202_P015_WA12.Botrychium_angustisegmentum	1	p1	(T)14	14	1	14					L263
UFG_393202_P015_WE12.Botrychium_echo	1	p2	(AG)21	42	1	42					L263
UFG_393202_P015_WE12.Botrychium_echo	2	p1	(T)13	13	45	57					L263
UFG_393202_P028_WD08.Botrychium_matricariifolium	1	p2	(AG)21	42	1	42					L263
UFG_393202_P028_WD08.Botrychium_matricariifolium	2	p1	(T)12	12	46	57					L263
UFG_393202_P015_WA12.Botrychium_angustisegmentum	1	p4	(AAAT)3	12	464	475					L261
UFG_393202_P015_WD11.Botrychium_minganense	1	p4	(AAAT)4	16	413	428					L261
UFG_393202_P015_WE12.Botrychium_echo	1	p4	(AAAT)4	16	460	475					L261
UFG_393202_P015_WF11.Botrychium_michiganense	1	p4	(AAAT)3	12	431	442					L261
UFG_393202_P015_WH11.Botrychium_matricariifolium	1	p2	(TC)12	24	1	24					L261
UFG_393202_P028_WD08.Botrychium_matricariifolium	1	p4	(AAAT)3	12	476	487					L261
UFG_393202_P028_WG08.Sceptridium_sp.	1	p1	(T)12	12	12	23					L261
UFG_393201_P03_WA06.Botrypus_virginianus	1	p4	(TAAA)3	12	661	672					L257
UFG_393202_P015_WA12.Botrychium_angustisegmentum	1	p4	(TAAA)3	12	673	684					L257
UFG_393202_P015_WF11.Botrychium_michiganense	1	p4	(TAAA)3	12	712	723					L257
UFG_393202_P028_WE08.Sceptridium_multifidum	1	p4	(TAAA)3	12	848	859					L257
UFG_393202_P055_WB10.Botrypus_virginianus	1	p4	(TAAA)3	12	844	855					L257
UFG_393202_P058_WH09.Sceptridium_sp	1	p4	(TAAA)3	12	722	733					L257
UFG_393202_P063_WA11.Sceptridium_decompositum	1	p4	(TAAA)3	12	857	868					L257
UFG_393201_P03_WA06.Botrypus_virginianus	1	p2	(AC)13	26	380	405	polymorphic AC/CA				L256
UFG_393201_P03_WE06.Sceptridium_multifidum	1	p2	(CA)10	20	486	505	polymorphic AC/CA				L256
UFG_393201_P03_WE06.Sceptridium_multifidum	2	p2	(TG)8	16	507	522	polymorphic GT/TG				L256
UFG_393202_P015_WA12.Botrychium_angustisegmentum	1	p2	(CT)8	16	571	586	polymorphic CT/TC				L256
UFG_393202_P015_WC12.Botrychium_neolunaria	1	p2	(TC)11	22	584	605	polymorphic CT/TC				L256
UFG_393202_P015_WD11.Botrychium_minganense	1	p2	(TC)11	22	637	658	polymorphic CT/TC				L256
UFG_393202_P015_WD12.Botrychium_simplex	1	p2	(TC)10	20	556	575	polymorphic CT/TC				L256
UFG_393202_P015_WE11.Botrychium_pallidum	1	p2	(TC)11	22	566	587	polymorphic CT/TC				L256
UFG_393202_P015_WE12.Botrychium_echo	1	p2	(TC)13	26	635	660	polymorphic CT/TC				L256
UFG_393202_P015_WF11.Botrychium_michiganense	1	p2	(TC)13	26	490	515	polymorphic CT/TC				L256
UFG_393202_P015_WG11.Botrychium_acuminatum	1	p2	(CT)8	16	570	585	polymorphic CT/TC				L256
UFG_393202_P055_WB10.Botrypus_virginianus	1	p2	(AC)13	26	380	405	polymorphic AC/CA				L256
UFG_393202_P058_WH09.Sceptridium_sp	1	p2	(CA)13	26	479	504	polymorphic AC/CA				L256
UFG_393202_P063_WA11.Sceptridium_decompositum	1	p2	(CA)13	26	632	657	polymorphic AC/CA				L256
UFG_393202_P072_WC08.Sceptridium_biternatum	1	p2	(CA)11	22	493	514	polymorphic AC/CA				L256
UFG_393202_P016_WH10.Ophioderma_pendula	1	p4	(GCTG)4	16	107	122					L255
UFG_393202_P015_WC12.Botrychium_neolunaria	1	p1	(C)13	13	551	563					L253
UFG_393202_P055_WB10.Botrypus_virginianus	1	p1	(C)12	12	636	647					L253
UFG_393201_P03_WE06.Sceptridium_multifidum	1	p4	(TACA)4	16	560	575					L250
UFG_393202_P016_WH10.Ophioderma_pendula	1	p1	(A)14	14	1	14					L250
UFG_393202_P028_WE08.Sceptridium_multifidum	1	p4	(TACA)4	16	600	615					L250
UFG_393202_P028_WG08.Sceptridium_sp.	1	p4	(TACA)4	16	605	620					L250
UFG_393202_P055_WB10.Botrypus_virginianus	1	p2	(AC)10	20	597	616					L250
UFG_393202_P058_WH09.Sceptridium_sp	1	p4	(TACA)4	16	599	614					L250
UFG_393202_P063_WA11.Sceptridium_decompositum	1	p4	(TACA)4	16	605	620					L250
UFG_393202_P072_WC08.Sceptridium_biternatum	1	p4	(TACA)4	16	605	620					L250
UFG_393202_P016_WH10.Ophioderma_pendula	1	p2	(TG)9	18	422	439					L248
UFG_393202_P015_WA12.Botrychium_angustisegmentum	1	p2	(CT)6	12	635	646	polymorphic CT/TC				L247
UFG_393202_P015_WB12.Botrychium_campestre	1	p2	(CT)9	18	567	584	polymorphic CT/TC				L247
UFG_393202_P015_WC12.Botrychium_neolunaria	1	p2	(CT)9	18	655	672	polymorphic CT/TC				L247
UFG_393202_P015_WD11.Botrychium_minganense	1	p2	(CT)6	12	818	829	polymorphic CT/TC				L247
UFG_393202_P015_WD12.Botrychium_simplex	1	p2	(CT)9	18	795	812	polymorphic CT/TC				L247
UFG_393202_P015_WE11.Botrychium_pallidum	1	p2	(CT)7	14	676	689	polymorphic CT/TC				L247
UFG_393202_P015_WE12.Botrychium_echo	1	p2	(CT)6	12	680	691	polymorphic CT/TC				L247
UFG_393202_P015_WF11.Botrychium_michiganense	1	p2	(TC)6	12	752	763	polymorphic CT/TC				L247
UFG_393202_P015_WF12.Botrychium_hesperium	1	p2	(TC)7	14	695	708	polymorphic CT/TC				L247
UFG_393202_P015_WG11.Botrychium_acuminatum	1	p2	(TC)6	12	353	364	polymorphic CT/TC				L247
UFG_393202_P015_WG12.Botrychium_lunaria	1	p2	(CT)8	16	600	615	polymorphic CT/TC				L247
UFG_393202_P015_WH11.Botrychium_matricariifolium	1	p2	(TC)7	14	718	731	polymorphic CT/TC				L247
UFG_393202_P028_WD08.Botrychium_matricariifolium	1	p2	(TC)7	14	801	814	polymorphic CT/TC				L247
UFG_393202_P028_WE08.Sceptridium_multifidum	1	p2	(TC)12	24	694	717	polymorphic CT/TC				L247
UFG_393202_P028_WG08.Sceptridium_sp.	1	p2	(CT)7	14	716	729	polymorphic CT/TC				L247
UFG_393202_P063_WA11.Sceptridium_decompositum	1	p2	(CT)9	18	835	852	polymorphic CT/TC				L247
UFG_393202_P072_WC08.Sceptridium_biternatum	1	p2	(CT)7	14	742	755	polymorphic CT/TC				L247
UFG_393202_P015_WA12.Botrychium_angustisegmentum	1	p2	(CT)6	12	635	646	polymorphic CT/TC				L246
UFG_393202_P015_WB12.Botrychium_campestre	1	p2	(CT)9	18	567	584	polymorphic CT/TC				L246
UFG_393202_P015_WC12.Botrychium_neolunaria	1	p2	(CT)9	18	717	734	polymorphic CT/TC				L246
UFG_393202_P015_WD11.Botrychium_minganense	1	p2	(CT)6	12	787	798	polymorphic CT/TC				L246
UFG_393202_P015_WE11.Botrychium_pallidum	1	p2	(CT)7	14	676	689	polymorphic CT/TC				L246
UFG_393202_P015_WE12.Botrychium_echo	1	p2	(CT)6	12	680	691	polymorphic CT/TC				L246
UFG_393202_P015_WF11.Botrychium_michiganense	1	p2	(TC)6	12	752	763	polymorphic CT/TC				L246
UFG_393202_P015_WG12.Botrychium_lunaria	1	p2	(CT)8	16	600	615	polymorphic CT/TC				L246
UFG_393202_P015_WH11.Botrychium_matricariifolium	1	p2	(TC)6	12	718	729	polymorphic CT/TC				L246
UFG_393202_P028_WD08.Botrychium_matricariifolium	1	p2	(CT)7	14	760	773	polymorphic CT/TC				L246
UFG_393202_P028_WE08.Sceptridium_multifidum	1	p2	(TC)12	24	694	717	polymorphic CT/TC				L246
UFG_393202_P028_WG08.Sceptridium_sp.	1	p2	(CT)7	14	716	729	polymorphic CT/TC				L246
UFG_393202_P063_WA11.Sceptridium_decompositum	1	p2	(CT)9	18	804	821	polymorphic CT/TC				L246
UFG_393202_P072_WC08.Sceptridium_biternatum	1	p2	(CT)7	14	742	755	polymorphic CT/TC				L246
UFG_393202_P016_WH10.Ophioderma_pendula	1	p2	(TG)7	14	272	285					L245
UFG_393201_P03_WE06.Sceptridium_multifidum	1	p1	(T)12	12	414	425					L242
UFG_393202_P015_WA12.Botrychium_angustisegmentum	1	p4	(TAAA)4	16	412	427			(ATAA)4		L242
UFG_393202_P015_WB12.Botrychium_campestre	1	p4	(TAAA)4	16	318	333					L242
UFG_393202_P015_WC12.Botrychium_neolunaria	1	p4	(TAAA)4	16	397	412					L242
UFG_393202_P015_WD11.Botrychium_minganense	1	p4	(TAAA)4	16	486	501					L242
UFG_393202_P015_WD12.Botrychium_simplex	1	p4	(TAAA)4	16	398	413					L242
UFG_393202_P015_WE11.Botrychium_pallidum	1	p4	(TAAA)4	16	371	386					L242
UFG_393202_P015_WE12.Botrychium_echo	1	p4	(TAAA)5	20	550	569	evetually (TAAA)6 - TAWA				L242
UFG_393202_P015_WF11.Botrychium_michiganense	1	p4	(TAAA)5	20	486	505	evetually (TAAA)6 - TAWA				L242
UFG_393202_P015_WF12.Botrychium_hesperium	1	p4	(TAAA)3	12	411	422					L242
UFG_393202_P015_WG11.Botrychium_acuminatum	1	p4	(TAAA)4	16	415	430					L242
UFG_393202_P015_WG12.Botrychium_lunaria	1	p4	(TAAA)4	16	339	354					L242
UFG_393202_P015_WH11.Botrychium_matricariifolium	1	p4	(TAAA)4	16	477	492	eventually (TAAA)5, can be also ATAA		(ATAA)4		L242
UFG_393202_P028_WD08.Botrychium_matricariifolium	1	p4	(TAAA)4	16	517	532	eventually (TAAA)5 - TAWA, can be also ATAA		(ATAA)4		L242
UFG_393202_P028_WE08.Sceptridium_multifidum	1	p1	(T)12	12	503	514					L242
UFG_393202_P028_WG08.Sceptridium_sp.	1	p1	(T)12	12	544	555					L242
UFG_393202_P058_WH09.Sceptridium_sp	1	p1	(T)12	12	475	486					L242
UFG_393202_P063_WA11.Sceptridium_decompositum	1	p1	(T)12	12	544	555					L242
UFG_393202_P072_WC08.Sceptridium_biternatum	1	p1	(T)12	12	544	555					L242
UFG_393202_P016_WH10.Ophioderma_pendula	1	p2	(TG)7	14	344	357					L241
UFG_393202_P058_WH09.Sceptridium_sp	1	p1	(C)25	25	185	209					L241
UFG_393202_P063_WA11.Sceptridium_decompositum	1	p1	(C)21	21	199	219					L241
UFG_393202_P072_WC08.Sceptridium_biternatum	1	p1	(C)29	29	138	166					L241
UFG_393202_P055_WB10.Botrypus_virginianus	1	p4	(TCTG)3	12	102	113					L240
UFG_393201_P03_WE06.Sceptridium_multifidum	1	p2	(AG)13	26	1	26	polymorphic (AG/GA)				L239
UFG_393202_P015_WA12.Botrychium_angustisegmentum	1	p2	(AG)13	26	1	26	polymorphic (AG/GA)				L239
UFG_393202_P015_WC12.Botrychium_neolunaria	1	p2	(AG)11	22	1	22	polymorphic (AG/GA)				L239
UFG_393202_P015_WD11.Botrychium_minganense	1	p2	(AG)11	22	1	22	polymorphic (AG/GA)				L239
UFG_393202_P015_WD12.Botrychium_simplex	1	p2	(AG)11	22	1	22	polymorphic (AG/GA)				L239
UFG_393202_P015_WE11.Botrychium_pallidum	1	p2	(AG)13	26	1	26	polymorphic (AG/GA)				L239
UFG_393202_P015_WE12.Botrychium_echo	1	p2	(AG)11	22	1	22	polymorphic (AG/GA)				L239
UFG_393202_P015_WF11.Botrychium_michiganense	1	p2	(AG)13	26	1	26	polymorphic (AG/GA)				L239
UFG_393202_P015_WF12.Botrychium_hesperium	1	p2	(GA)11	22	1	22	polymorphic (AG/GA)				L239
UFG_393202_P015_WG11.Botrychium_acuminatum	1	p2	(AG)13	26	1	26	polymorphic (AG/GA)				L239
UFG_393202_P015_WH11.Botrychium_matricariifolium	1	p2	(AG)13	26	1	26	polymorphic (AG/GA)				L239
UFG_393202_P028_WD08.Botrychium_matricariifolium	1	p2	(GA)12	24	2	25	polymorphic (AG/GA)				L239
UFG_393202_P028_WE08.Sceptridium_multifidum	1	p2	(AG)13	26	1	26	polymorphic (AG/GA)				L239
UFG_393202_P028_WG08.Sceptridium_sp.	1	p2	(AG)13	26	1	26	polymorphic (AG/GA)				L239
UFG_393202_P058_WH09.Sceptridium_sp	1	p2	(AG)13	26	1	26	polymorphic (AG/GA)				L239
UFG_393202_P063_WA11.Sceptridium_decompositum	1	p2	(GA)12	24	19	42	polymorphic (AG/GA)				L239
UFG_393202_P071_WF12.Cheiroglossa_palmata	1	p2	(GA)8	16	3	18	polymorphic (AG/GA)				L239
UFG_393202_P071_WF12.Cheiroglossa_palmata	2	p4	(ATGT)3	12	249	260					L239
UFG_393202_P072_WC08.Sceptridium_biternatum	1	p2	(GA)13	26	1	26	polymorphic (AG/GA)				L239
UFG_393201_P03_WA06.Botrypus_virginianus	1	p4	(AGAA)3	12	379	390					L238
UFG_393201_P03_WA06.Botrypus_virginianus	2	p2	(TG)7	14	426	439					L238
UFG_393201_P03_WE06.Sceptridium_multifidum	1	p4	(AGAA)3	12	295	306					L238
UFG_393202_P028_WE08.Sceptridium_multifidum	1	p4	(AGAA)3	12	560	571					L238
UFG_393202_P028_WE08.Sceptridium_multifidum	2	p2	(AG)11	22	607	628	polymorphic (AG)/GA)				L238
UFG_393202_P028_WG08.Sceptridium_sp.	1	p4	(AGAA)3	12	574	585					L238
UFG_393202_P055_WB10.Botrypus_virginianus	1	p4	(AGAA)3	12	566	577					L238
UFG_393202_P055_WB10.Botrypus_virginianus	2	p2	(TG)7	14	613	626					L238
UFG_393202_P058_WH09.Sceptridium_sp	1	p4	(AGAA)3	12	335	346					L238
UFG_393202_P063_WA11.Sceptridium_decompositum	1	p4	(AGAA)3	12	588	599					L238
UFG_393202_P063_WA11.Sceptridium_decompositum	2	p2	(GA)11	22	636	657	polymorphic (AG)/GA)				L238
UFG_393202_P072_WC08.Sceptridium_biternatum	1	p4	(AGAA)3	12	517	528					L238
UFG_393202_P072_WC08.Sceptridium_biternatum	2	p2	(GA)9	18	565	582	polymorphic (AG)/GA)				L238
UFG_393201_P03_WA06.Botrypus_virginianus	1	p2	(GA)9	18	1	18	polymorphic (AG)/GA)				L237
UFG_393201_P03_WA06.Botrypus_virginianus	2	p3	(GCT)4	12	197	208					L237
UFG_393201_P03_WE06.Sceptridium_multifidum	1	p1	(T)13	13	4	16					L237
UFG_393201_P03_WE06.Sceptridium_multifidum	2	p2	(AT)6	12	100	111					L237
UFG_393201_P03_WE06.Sceptridium_multifidum	3	p2	(AT)15	30	448	477					L237
UFG_393202_P015_WA12.Botrychium_angustisegmentum	1	p3	(GCT)4	12	121	132					L237
UFG_393202_P015_WB12.Botrychium_campestre	1	p3	(GCT)4	12	180	191					L237
UFG_393202_P015_WC12.Botrychium_neolunaria	1	p3	(GCT)4	12	136	147					L237
UFG_393202_P015_WD11.Botrychium_minganense	1	p2	(AG)13	26	1	26	polymorphic (AG)/GA)				L237
UFG_393202_P015_WD11.Botrychium_minganense	2	p3	(GCT)4	12	208	219					L237
UFG_393202_P015_WD12.Botrychium_simplex	1	p2	(GA)13	26	1	26	polymorphic (AG)/GA)				L237
UFG_393202_P015_WD12.Botrychium_simplex	2	p3	(GCT)4	12	207	218					L237
UFG_393202_P015_WE11.Botrychium_pallidum	1	p3	(GCT)4	12	154	165					L237
UFG_393202_P015_WE12.Botrychium_echo	1	p2	(AG)13	26	1	26	polymorphic (AG)/GA)				L237
UFG_393202_P015_WE12.Botrychium_echo	2	p3	(GCT)4	12	208	219					L237
UFG_393202_P015_WF11.Botrychium_michiganense	1	p2	(AG)13	26	1	26	polymorphic (AG)/GA)				L237
UFG_393202_P015_WF11.Botrychium_michiganense	2	p3	(GCT)4	12	208	219					L237
UFG_393202_P015_WF12.Botrychium_hesperium	1	p3	(GCT)4	12	142	153					L237
UFG_393202_P015_WG12.Botrychium_lunaria	1	p2	(GA)13	26	2	27	polymorphic (AG)/GA)				L237
UFG_393202_P015_WH11.Botrychium_matricariifolium	1	p2	(AG)14	28	1	28	polymorphic (AG)/GA)				L237
UFG_393202_P015_WH11.Botrychium_matricariifolium	2	p3	(GCT)4	12	210	221					L237
UFG_393202_P028_WD08.Botrychium_matricariifolium	1	p2	(AG)14	28	1	28	polymorphic (AG)/GA)				L237
UFG_393202_P028_WD08.Botrychium_matricariifolium	2	p3	(GCT)4	12	210	221					L237
UFG_393202_P028_WE08.Sceptridium_multifidum	1	p2	(AG)12	24	1	24	polymorphic (AG)/GA)				L237
UFG_393202_P028_WG08.Sceptridium_sp.	1	p2	(AG)13	26	1	26	polymorphic (AG)/GA)				L237
UFG_393202_P055_WB10.Botrypus_virginianus	1	p2	(AG)15	30	1	30	polymorphic (AG)/GA)				L237
UFG_393202_P055_WB10.Botrypus_virginianus	2	p3	(GCT)4	12	210	221					L237
UFG_393202_P069_WF05.Helminthostachys_zeylanica	1	p2	(AG)12	24	1	24	polymorphic (AG)/GA)				L237
UFG_393202_P069_WF05.Helminthostachys_zeylanica	2	p3	(GCT)4	12	188	199					L237
UFG_393202_P072_WC08.Sceptridium_biternatum	1	p2	(AG)13	26	1	26	polymorphic (AG)/GA)				L237
UFG_393201_P03_WA06.Botrypus_virginianus	1	p2	(AG)12	24	1	24	polymorphic AG/GA				L236
UFG_393201_P03_WE06.Sceptridium_multifidum	1	p2	(AG)18	36	1	36	polymorphic AG/GA				L236
UFG_393202_P015_WB12.Botrychium_campestre	1	p2	(GA)7	14	1	14	polymorphic AG/GA				L236
UFG_393202_P015_WC12.Botrychium_neolunaria	1	p2	(AG)13	26	1	26	polymorphic AG/GA				L236
UFG_393202_P015_WD11.Botrychium_minganense	1	p2	(AG)8	16	1	16	polymorphic AG/GA				L236
UFG_393202_P015_WD11.Botrychium_minganense	2	p2	(GA)18	36	18	53	polymorphic AG/GA				L236
UFG_393202_P015_WD12.Botrychium_simplex	1	p2	(AG)27	54	1	54	polymorphic AG/GA				L236
UFG_393202_P015_WE11.Botrychium_pallidum	1	p2	(AG)13	26	1	26	polymorphic AG/GA				L236
UFG_393202_P015_WE12.Botrychium_echo	1	p2	(AG)13	26	1	26	polymorphic AG/GA				L236
UFG_393202_P015_WF11.Botrychium_michiganense	1	p2	(AG)13	26	1	26	polymorphic AG/GA				L236
UFG_393202_P015_WF12.Botrychium_hesperium	1	p2	(GA)11	22	1	22	polymorphic AG/GA				L236
UFG_393202_P015_WG11.Botrychium_acuminatum	1	p2	(GA)8	16	1	16	polymorphic AG/GA				L236
UFG_393202_P015_WG12.Botrychium_lunaria	1	p2	(AG)13	26	1	26	polymorphic AG/GA				L236
UFG_393202_P015_WH11.Botrychium_matricariifolium	1	p2	(AG)13	26	1	26	polymorphic AG/GA				L236
UFG_393202_P028_WD08.Botrychium_matricariifolium	1	p2	(GA)18	36	10	45	polymorphic AG/GA				L236
UFG_393202_P028_WE08.Sceptridium_multifidum	1	p2	(AG)12	24	1	24	polymorphic AG/GA				L236
UFG_393202_P028_WG08.Sceptridium_sp.	1	p2	(AG)13	26	1	26	polymorphic AG/GA				L236
UFG_393202_P055_WB10.Botrypus_virginianus	1	p2	(AG)28	56	1	56	polymorphic AG/GA				L236
UFG_393202_P058_WH09.Sceptridium_sp	1	p2	(GA)16	32	4	35	polymorphic AG/GA				L236
UFG_393202_P063_WA11.Sceptridium_decompositum	1	p2	(GA)13	26	1	26	polymorphic AG/GA				L236
UFG_393202_P071_WF12.Cheiroglossa_palmata	1	p2	(GA)13	26	30	55	polymorphic AG/GA				L236
UFG_393202_P072_WC08.Sceptridium_biternatum	1	p2	(AG)13	26	1	26	polymorphic AG/GA				L236
UFG_393202_P067_WA10.Ophioderma_pendula	1	p3	(AGA)5	15	185	199					L234
UFG_393201_P03_WA06.Botrypus_virginianus	1	p4	(ATAC)3	12	49	60					L232
UFG_393201_P03_WC06.Botrychium_alaskense_salchakatense	1	p2	(TG)13	26	11	36	polymorphic (TG)/GT)				L232
UFG_393201_P03_WE06.Sceptridium_multifidum	1	p2	(AG)12	24	5	28					L232
UFG_393202_P015_WA12.Botrychium_angustisegmentum	1	p2	(GT)11	22	1	22	polymorphic (TG)/GT)				L232
UFG_393202_P015_WB12.Botrychium_campestre	1	p2	(TG)10	20	11	30	polymorphic (TG)/GT)				L232
UFG_393202_P015_WC12.Botrychium_neolunaria	1	p2	(GT)11	22	1	22	polymorphic (TG)/GT)				L232
UFG_393202_P015_WD11.Botrychium_minganense	1	p2	(GT)11	22	1	22	polymorphic (TG)/GT)				L232
UFG_393202_P015_WD12.Botrychium_simplex	1	p2	(AC)9	18	24	41					L232
UFG_393202_P015_WD12.Botrychium_simplex	2	p2	(TG)15	30	60	89	polymorphic (TG)/GT)				L232
UFG_393202_P015_WE11.Botrychium_pallidum	1	p2	(TG)13	26	127	152	polymorphic (TG)/GT)				L232
UFG_393202_P015_WE12.Botrychium_echo	1	p2	(TG)13	26	160	185	polymorphic (TG)/GT)				L232
UFG_393202_P015_WF11.Botrychium_michiganense	1	p2	(TG)7	14	106	119	polymorphic (TG)/GT)				L232
UFG_393202_P015_WF12.Botrychium_hesperium	1	p2	(TG)13	26	57	82	polymorphic (TG)/GT)				L232
UFG_393202_P015_WG11.Botrychium_acuminatum	1	p2	(GT)19	38	82	119	polymorphic (TG)/GT)				L232
UFG_393202_P015_WH11.Botrychium_matricariifolium	1	p2	(TG)11	22	163	184	polymorphic (TG)/GT)				L232
UFG_393202_P028_WD08.Botrychium_matricariifolium	1	p2	(TG)7	14	167	180	polymorphic (TG)/GT)				L232
UFG_393202_P028_WE08.Sceptridium_multifidum	1	p2	(AG)13	26	1	26					L232
UFG_393202_P028_WG08.Sceptridium_sp.	1	p2	(AG)13	26	1	26					L232
UFG_393202_P055_WB10.Botrypus_virginianus	1	p4	(ATAC)3	12	68	79					L232
UFG_393202_P055_WB10.Botrypus_virginianus	2	p1	(A)12	12	483	494					L232
UFG_393202_P058_WH09.Sceptridium_sp	1	p2	(AG)13	26	1	26					L232
UFG_393202_P063_WA11.Sceptridium_decompositum	1	p2	(AG)13	26	1	26					L232
UFG_393202_P072_WC08.Sceptridium_biternatum	1	p2	(AG)13	26	1	26					L232
UFG_393202_P015_WA12.Botrychium_angustisegmentum	1	p1	(T)12	12	1	12					L231
UFG_393202_P015_WC12.Botrychium_neolunaria	1	p1	(T)13	13	76	88					L231
UFG_393202_P015_WG11.Botrychium_acuminatum	1	p1	(T)12	12	132	143					L231
UFG_393202_P015_WG12.Botrychium_lunaria	1	p1	(T)12	12	23	34					L231
UFG_393202_P015_WH11.Botrychium_matricariifolium	1	p1	(T)12	12	132	143					L231
UFG_393202_P028_WG08.Sceptridium_sp.	1	p1	(T)12	12	70	81					L231
UFG_393202_P072_WC08.Sceptridium_biternatum	1	p1	(T)13	13	125	137					L231
UFG_393202_P015_WA12.Botrychium_angustisegmentum	1	p1	(T)12	12	1	12					L230
UFG_393202_P015_WC12.Botrychium_neolunaria	1	p1	(T)13	13	76	88					L230
UFG_393202_P015_WD12.Botrychium_simplex	1	p2	(AT)6	12	38	49					L230
UFG_393202_P015_WG11.Botrychium_acuminatum	1	p1	(T)12	12	158	169					L230
UFG_393202_P015_WG12.Botrychium_lunaria	1	p1	(T)12	12	23	34					L230
UFG_393202_P015_WH11.Botrychium_matricariifolium	1	p1	(T)12	12	158	169					L230
UFG_393202_P028_WG08.Sceptridium_sp.	1	p1	(T)20	20	70	89					L230
UFG_393202_P072_WC08.Sceptridium_biternatum	1	p1	(T)14	14	125	138					L230
UFG_393202_P015_WH11.Botrychium_matricariifolium	1	p2	(AT)8	16	1	16					L228
UFG_393202_P016_WH10.Ophioderma_pendula	1	p3	(AGC)5	15	29	43					L228
UFG_393202_P055_WB10.Botrypus_virginianus	1	p5	(TTAAT)3	15	2	16					L228
UFG_393202_P015_WA12.Botrychium_angustisegmentum	1	p1	(C)19	19	1	19					L227
UFG_393202_P015_WC12.Botrychium_neolunaria	1	p2	(CT)9	18	253	270					L227
UFG_393202_P015_WD12.Botrychium_simplex	1	p1	(C)25	25	7	31					L227
UFG_393202_P015_WD12.Botrychium_simplex	2	p4	(TCTT)3	12	37	48					L227
UFG_393202_P015_WE11.Botrychium_pallidum	1	p2	(CT)13	26	218	243	polymorphic CT/TC				L227
UFG_393202_P015_WE12.Botrychium_echo	1	p2	(TC)6	12	522	533	polymorphic CT/TC				L227
UFG_393202_P015_WE12.Botrychium_echo	2	p1	(C)24	24	536	559					L227
UFG_393202_P015_WF11.Botrychium_michiganense	1	p2	(TC)6	12	474	485	polymorphic CT/TC				L227
UFG_393202_P015_WF11.Botrychium_michiganense	2	p1	(C)21	21	488	508					L227
UFG_393202_P015_WH11.Botrychium_matricariifolium	1	p1	(C)17	17	1	17					L227
UFG_393202_P015_WH11.Botrychium_matricariifolium	2	p4	(TCTT)3	12	23	34					L227
UFG_393202_P028_WD08.Botrychium_matricariifolium	1	p1	(C)23	23	1	23					L227
UFG_393202_P028_WG08.Sceptridium_sp.	1	p1	(C)27	27	477	503					L227
UFG_393202_P028_WG08.Sceptridium_sp.	2	p2	(CT)9	18	507	524					L227
UFG_393202_P058_WH09.Sceptridium_sp	1	p1	(C)23	23	1	23					L227
UFG_393202_P058_WH09.Sceptridium_sp	2	p2	(CT)9	18	27	44					L227
UFG_393202_P063_WA11.Sceptridium_decompositum	1	p1	(C)23	23	3	25					L227
UFG_393202_P063_WA11.Sceptridium_decompositum	2	p2	(CT)9	18	29	46					L227
UFG_393202_P072_WC08.Sceptridium_biternatum	1	p1	(C)13	13	1	13					L227
UFG_393202_P072_WC08.Sceptridium_biternatum	2	p2	(CT)9	18	17	34					L227
UFG_393201_P03_WC06.Botrychium_alaskense_salchakatense	1	p2	(CT)7	14	379	392	polymorphic CT/TC				L226
UFG_393201_P03_WE06.Sceptridium_multifidum	1	p2	(CT)6	12	800	811	polymorphic (CT)/TC)				L226
UFG_393202_P015_WA12.Botrychium_angustisegmentum	1	p2	(TC)6	12	749	760	polymorphic (CT)/TC)				L226
UFG_393202_P015_WB12.Botrychium_campestre	1	p2	(TC)13	26	759	784	polymorphic (CT)/TC)				L226
UFG_393202_P015_WC12.Botrychium_neolunaria	1	p2	(CT)9	18	924	941	polymorphic (CT)/TC)				L226
UFG_393202_P015_WD11.Botrychium_minganense	1	p2	(CT)9	18	893	910					L226
UFG_393202_P015_WD12.Botrychium_simplex	1	p2	(TC)8	16	685	700	polymorphic (CT)/TC)				L226
UFG_393202_P015_WE11.Botrychium_pallidum	1	p2	(CT)13	26	895	920	polymorphic (CT)/TC)				L226
UFG_393202_P015_WE12.Botrychium_echo	1	p2	(TC)6	12	926	937	polymorphic (CT)/TC)				L226
UFG_393202_P015_WE12.Botrychium_echo	2	p1	(C)17	17	940	956	at the same locus as polymorphic CT/TC				L226
UFG_393202_P015_WF11.Botrychium_michiganense	1	p2	(TC)6	12	810	821	polymorphic (CT)/TC)				L226
UFG_393202_P015_WF11.Botrychium_michiganense	2	p1	(C)25	25	831	855					L226
UFG_393202_P015_WG11.Botrychium_acuminatum	1	p2	(TC)8	16	824	839	polymorphic (CT)/TC)				L226
UFG_393202_P015_WG12.Botrychium_lunaria	1	p2	(TC)6	12	713	724	polymorphic (CT)/TC)				L226
UFG_393202_P015_WH11.Botrychium_matricariifolium	1	p2	(TC)7	14	926	939	polymorphic (CT)/TC)				L226
UFG_393202_P028_WD08.Botrychium_matricariifolium	1	p2	(TC)8	16	908	923	polymorphic (CT)/TC)				L226
UFG_393202_P028_WD08.Botrychium_matricariifolium	2	p1	(C)12	12	926	937					L226
UFG_393202_P028_WE08.Sceptridium_multifidum	1	p2	(CT)6	12	892	903	polymorphic (CT)/TC)				L226
UFG_393202_P028_WG08.Sceptridium_sp.	1	p1	(C)25	25	876	900	at the same locus as polymorphic CT/TC				L226
UFG_393202_P028_WG08.Sceptridium_sp.	2	p2	(CT)9	18	904	921	polymorphic (CT)/TC)				L226
UFG_393202_P058_WH09.Sceptridium_sp	1	p2	(CT)6	12	689	700	polymorphic (CT)/TC)				L226
UFG_393202_P058_WH09.Sceptridium_sp	2	p4	(TCCC)3	12	707	718					L226
UFG_393202_P063_WA11.Sceptridium_decompositum	2	p2	(CT)9	18	914	931	polymorphic (CT)/TC)				L226
UFG_393202_P072_WC08.Sceptridium_biternatum	1	p2	(CT)6	12	881	892	polymorphic (CT)/TC)				L226
UFG_393202_P015_WA12.Botrychium_angustisegmentum	1	p2	(TC)6	12	749	760	polymorphic (CT)/TC)				L225
UFG_393202_P015_WB12.Botrychium_campestre	1	p2	(TC)10	20	771	790	polymorphic (CT)/TC)				L225
UFG_393202_P015_WD11.Botrychium_minganense	1	p2	(CT)6	12	893	904					L225
UFG_393202_P015_WD12.Botrychium_simplex	1	p2	(TC)8	16	745	760	polymorphic (CT)/TC)				L225
UFG_393202_P015_WE11.Botrychium_pallidum	1	p2	(CT)13	26	895	920	polymorphic (CT)/TC)				L225
UFG_393202_P015_WE12.Botrychium_echo	1	p2	(TC)6	12	926	937	polymorphic (CT)/TC)				L225
UFG_393202_P015_WE12.Botrychium_echo	2	p1	(C)13	13	940	952					L225
UFG_393202_P015_WF11.Botrychium_michiganense	1	p2	(CT)13	26	809	834	polymorphic (CT)/TC)				L225
UFG_393202_P015_WG11.Botrychium_acuminatum	1	p2	(TC)8	16	824	839	polymorphic (CT)/TC)				L225
UFG_393202_P015_WH11.Botrychium_matricariifolium	1	p2	(TC)6	12	926	937	polymorphic (CT)/TC)				L225
UFG_393202_P028_WD08.Botrychium_matricariifolium	1	p2	(TC)6	12	908	919	polymorphic (CT)/TC)				L225
UFG_393202_P028_WD08.Botrychium_matricariifolium	2	p1	(C)12	12	922	933					L225
UFG_393202_P028_WE08.Sceptridium_multifidum	1	p2	(CT)6	12	892	903	polymorphic (CT)/TC)				L225
UFG_393202_P028_WG08.Sceptridium_sp.	1	p2	(CT)6	12	874	885	polymorphic (CT)/TC)				L225
UFG_393202_P058_WH09.Sceptridium_sp	1	p2	(CT)6	12	689	700	polymorphic (CT)/TC)				L225
UFG_393202_P058_WH09.Sceptridium_sp	2	p4	(TCCC)3	12	707	718					L225
UFG_393202_P063_WA11.Sceptridium_decompositum	1	p2	(CT)6	12	880	891	polymorphic (CT)/TC)				L225
UFG_393202_P072_WC08.Sceptridium_biternatum	1	p2	(CT)6	12	881	892	polymorphic (CT)/TC)				L225
UFG_393201_P03_WA06.Botrypus_virginianus	1	p1	(C)12	12	112	123					L224
UFG_393202_P015_WE12.Botrychium_echo	1	p1	(C)15	15	1	15					L224
UFG_393201_P03_WA06.Botrypus_virginianus	1	p2	(AG)6	12	679	690					L220
UFG_393201_P03_WE06.Sceptridium_multifidum	1	p2	(AG)6	12	441	452					L220
UFG_393202_P015_WD11.Botrychium_minganense	1	p2	(AG)6	12	694	705					L220
UFG_393202_P015_WE11.Botrychium_pallidum	1	p2	(AG)6	12	590	601					L220
UFG_393202_P015_WE12.Botrychium_echo	1	p2	(AG)6	12	631	642					L220
UFG_393202_P015_WF11.Botrychium_michiganense	1	p2	(AG)6	12	698	709					L220
UFG_393202_P015_WF12.Botrychium_hesperium	1	p2	(AG)6	12	544	555					L220
UFG_393202_P015_WG11.Botrychium_acuminatum	1	p2	(AG)6	12	561	572					L220
UFG_393202_P015_WG12.Botrychium_lunaria	1	p2	(AG)6	12	659	670					L220
UFG_393202_P015_WH11.Botrychium_matricariifolium	1	p2	(AG)6	12	698	709					L220
UFG_393202_P028_WD08.Botrychium_matricariifolium	1	p2	(AG)6	12	674	685					L220
UFG_393202_P028_WE08.Sceptridium_multifidum	1	p2	(AG)6	12	631	642					L220
UFG_393202_P028_WG08.Sceptridium_sp.	1	p2	(AG)6	12	581	592					L220
UFG_393202_P058_WH09.Sceptridium_sp	1	p2	(AG)6	12	574	585					L220
UFG_393202_P063_WA11.Sceptridium_decompositum	1	p2	(AG)6	12	661	672					L220
UFG_393202_P072_WC08.Sceptridium_biternatum	1	p2	(AG)6	12	655	666					L220
UFG_393202_P015_WD12.Botrychium_simplex	1	p4	(TTCT)3	12	395	406					L219
UFG_393201_P03_WA06.Botrypus_virginianus	1	p4	(TTTG)3	12	428	439					L214
UFG_393202_P055_WB10.Botrypus_virginianus	1	p4	(TTTG)3	12	407	418					L214
UFG_393201_P03_WE06.Sceptridium_multifidum	1	p4	(TTGC)3	12	565	576					L210
UFG_393201_P03_WE06.Sceptridium_multifidum	2	p4	(CCTG)3	12	581	592					L210
UFG_393202_P015_WA12.Botrychium_angustisegmentum	1	p2	(TC)10	20	460	479	polymorphic (CT)/TC)				L210
UFG_393202_P015_WB12.Botrychium_campestre	1	p2	(TC)7	14	426	439	polymorphic (CT)/TC)				L210
UFG_393202_P015_WC12.Botrychium_neolunaria	1	p2	(CT)9	18	478	495	polymorphic (CT)/TC)				L210
UFG_393202_P015_WD11.Botrychium_minganense	1	p2	(CT)9	18	509	526	polymorphic (CT)/TC)				L210
UFG_393202_P015_WD12.Botrychium_simplex	1	p2	(TC)8	16	476	491	polymorphic (CT)/TC)				L210
UFG_393202_P015_WE11.Botrychium_pallidum	1	p2	(CT)13	26	495	520	polymorphic (CT)/TC)				L210
UFG_393202_P015_WF11.Botrychium_michiganense	1	p2	(TC)13	26	444	469	polymorphic (CT)/TC)				L210
UFG_393202_P015_WF12.Botrychium_hesperium	1	p2	(TC)13	26	368	393	polymorphic (CT)/TC)				L210
UFG_393202_P015_WG12.Botrychium_lunaria	1	p2	(CT)13	26	406	431	polymorphic (CT)/TC)				L210
UFG_393202_P015_WH11.Botrychium_matricariifolium	1	p2	(TC)13	26	433	458	polymorphic (CT)/TC)				L210
UFG_393202_P028_WD08.Botrychium_matricariifolium	1	p2	(TC)10	20	499	518	polymorphic (CT)/TC)				L210
UFG_393202_P028_WE08.Sceptridium_multifidum	1	p4	(TTGC)3	12	409	420					L210
UFG_393202_P028_WE08.Sceptridium_multifidum	2	p4	(CCTG)3	12	425	436					L210
UFG_393202_P028_WG08.Sceptridium_sp.	1	p4	(CCTG)3	12	580	591					L210
UFG_393202_P058_WH09.Sceptridium_sp	1	p4	(TTGC)3	12	511	522					L210
UFG_393202_P058_WH09.Sceptridium_sp	2	p4	(CCTG)3	12	527	538					L210
UFG_393202_P063_WA11.Sceptridium_decompositum	1	p4	(CCTG)3	12	580	591					L210
UFG_393202_P072_WC08.Sceptridium_biternatum	1	p4	(CCTG)3	12	483	494					L210
UFG_393202_P071_WF12.Cheiroglossa_palmata	1	p2	(CT)10	20	3	22					L202
UFG_393202_P016_WH10.Ophioderma_pendula	1	p3	(ATC)5	15	404	418					L199
UFG_393202_P063_WA11.Sceptridium_decompositum	1	p1	(T)12	12	15	26					L198
UFG_393201_P03_WA06.Botrypus_virginianus	1	p2	(AG)14	28	9	36	polymorphic (AG)/GA)				L197
UFG_393201_P03_WE06.Sceptridium_multifidum	1	p2	(GA)13	26	1	26	polymorphic (AG)/GA)				L197
UFG_393202_P015_WA12.Botrychium_angustisegmentum	1	p2	(AG)11	22	1	22	polymorphic (AG)/GA)				L197
UFG_393202_P015_WB12.Botrychium_campestre	1	p2	(AG)11	22	1	22	polymorphic (AG)/GA)				L197
UFG_393202_P015_WC12.Botrychium_neolunaria	1	p2	(AG)11	22	1	22	polymorphic (AG)/GA)				L197
UFG_393202_P015_WD11.Botrychium_minganense	1	p2	(GA)26	52	1	52	polymorphic (AG)/GA)				L197
UFG_393202_P015_WD12.Botrychium_simplex	1	p2	(GA)13	26	1	26	polymorphic (AG)/GA)				L197
UFG_393202_P015_WE11.Botrychium_pallidum	1	p2	(GA)26	52	3	54	polymorphic (AG)/GA)				L197
UFG_393202_P015_WE12.Botrychium_echo	1	p2	(AG)22	44	10	53	polymorphic (AG)/GA)				L197
UFG_393202_P015_WF11.Botrychium_michiganense	1	p2	(GA)13	26	1	26	polymorphic (AG)/GA)				L197
UFG_393202_P015_WG11.Botrychium_acuminatum	1	p2	(AG)11	22	1	22	polymorphic (AG)/GA)				L197
UFG_393202_P015_WH11.Botrychium_matricariifolium	1	p2	(AG)6	12	1	12	polymorphic (AG)/GA)				L197
UFG_393202_P016_WH10.Ophioderma_pendula	1	p2	(GA)22	44	11	54	polymorphic (AG)/GA)				L197
UFG_393202_P028_WD08.Botrychium_matricariifolium	1	p2	(GA)13	26	1	26	polymorphic (AG)/GA)				L197
UFG_393202_P028_WE08.Sceptridium_multifidum	1	p2	(GA)15	30	1	30	polymorphic (AG)/GA)				L197
UFG_393202_P028_WG08.Sceptridium_sp.	1	p2	(GA)20	40	1	40	polymorphic (AG)/GA)				L197
UFG_393202_P055_WB10.Botrypus_virginianus	1	p2	(AG)11	22	1	22	polymorphic (AG)/GA)				L197
UFG_393202_P058_WH09.Sceptridium_sp	1	p2	(AG)11	22	1	22	polymorphic (AG)/GA)				L197
UFG_393202_P063_WA11.Sceptridium_decompositum	1	p2	(GA)13	26	1	26	polymorphic (AG)/GA)				L197
UFG_393202_P072_WC08.Sceptridium_biternatum	1	p2	(AG)19	38	4	41	polymorphic (AG)/GA)				L197
UFG_393201_P03_WE06.Sceptridium_multifidum	1	p2	(AG)9	18	1	18	polymorphic (AG)/GA)				L196
UFG_393202_P028_WE08.Sceptridium_multifidum	1	p2	(GA)14	28	1	28	polymorphic (AG)/GA)				L196
UFG_393202_P055_WB10.Botrypus_virginianus	1	p2	(GA)14	28	1	28	polymorphic (AG)/GA)				L196
UFG_393202_P058_WH09.Sceptridium_sp	1	p2	(GA)14	28	1	28	polymorphic (AG)/GA)				L196
UFG_393202_P063_WA11.Sceptridium_decompositum	1	p2	(AG)11	22	1	22	polymorphic (AG)/GA)				L196
UFG_393202_P055_WB10.Botrypus_virginianus	1	p2	(TC)6	12	635	646					L185
UFG_393202_P028_WG08.Sceptridium_sp.	1	p2	(CA)6	12	1	12	polymorphic AC/CA, while at the begining				L182
UFG_393202_P063_WA11.Sceptridium_decompositum	1	p2	(AC)7	14	1	14	polymorphic AC/CA, while at the begining				L182
UFG_393202_P072_WC08.Sceptridium_biternatum	1	p2	(AC)7	14	1	14	polymorphic AC/CA, while at the begining				L182
UFG_393202_P015_WD11.Botrychium_minganense	1	p4	(ACAA)3	12	38	49					L181
UFG_393202_P016_WH10.Ophioderma_pendula	1	p2	(AG)12	24	106	129					L181
UFG_393202_P016_WH10.Ophioderma_pendula	1	p4	(GTAT)3	12	89	100					L180
UFG_393202_P028_WG08.Sceptridium_sp.	1	p1	(T)12	12	229	240					L180
UFG_393202_P058_WH09.Sceptridium_sp	1	p1	(T)12	12	88	99					L180
UFG_393202_P063_WA11.Sceptridium_decompositum	1	p1	(T)12	12	229	240					L180
UFG_393202_P016_WH10.Ophioderma_pendula	1	p2	(TG)6	12	40	51					L178
UFG_393202_P015_WE11.Botrychium_pallidum	1	p2	(TG)8	16	8	23					L171
UFG_393202_P028_WE08.Sceptridium_multifidum	1	p4	(ATGA)3	12	168	179					L168
UFG_393202_P028_WG08.Sceptridium_sp.	1	p4	(ATGA)3	12	168	179					L168
UFG_393202_P063_WA11.Sceptridium_decompositum	1	p4	(ATGA)3	12	168	179					L168
UFG_393202_P072_WC08.Sceptridium_biternatum	1	p4	(ATGA)3	12	81	92					L168
UFG_393201_P03_WE06.Sceptridium_multifidum	1	p3	(GCA)4	12	82	93					L167
UFG_393202_P028_WE08.Sceptridium_multifidum	1	p3	(GCA)4	12	82	93					L167
UFG_393202_P063_WA11.Sceptridium_decompositum	1	p3	(GCA)4	12	82	93					L167
UFG_393202_P072_WC08.Sceptridium_biternatum	1	p3	(GCA)4	12	82	93					L167
UFG_393201_P03_WE06.Sceptridium_multifidum	1	p3	(GCA)4	12	95	106					L166
UFG_393202_P028_WE08.Sceptridium_multifidum	1	p3	(GCA)4	12	107	118					L166
UFG_393202_P028_WG08.Sceptridium_sp.	1	p3	(GCA)4	12	79	90					L166
UFG_393202_P063_WA11.Sceptridium_decompositum	1	p3	(GCA)4	12	96	107					L166
UFG_393202_P072_WC08.Sceptridium_biternatum	1	p3	(GCA)4	12	91	102					L166
UFG_393202_P015_WC12.Botrychium_neolunaria	1	p3	(CCT)5	15	25	39	polymorphic CCT/TCC/CTC				L165
UFG_393202_P015_WD11.Botrychium_minganense	1	p3	(CCT)7	21	22	42	polymorphic CCT/TCC/CTC				L165
UFG_393202_P015_WD12.Botrychium_simplex	1	p3	(TCC)7	21	2	22	polymorphic CCT/TCC/CTC				L165
UFG_393202_P015_WF11.Botrychium_michiganense	1	p3	(TCC)4	12	21	32	polymorphic CCT/TCC/CTC				L165
UFG_393202_P015_WG11.Botrychium_acuminatum	1	p3	(CCT)4	12	25	36	polymorphic CCT/TCC/CTC				L165
UFG_393202_P028_WD08.Botrychium_matricariifolium	1	p3	(TCC)4	12	30	41	polymorphic CCT/TCC/CTC				L165
UFG_393202_P028_WE08.Sceptridium_multifidum	1	p3	(CCT)4	12	90	101	polymorphic CCT/TCC/CTC				L165
UFG_393202_P028_WG08.Sceptridium_sp.	1	p3	(CCT)4	12	88	99	polymorphic CCT/TCC/CTC				L165
UFG_393202_P063_WA11.Sceptridium_decompositum	1	p3	(CCT)5	15	94	108	polymorphic CCT/TCC/CTC				L165
UFG_393202_P072_WC08.Sceptridium_biternatum	1	p3	(CCT)4	12	74	85	polymorphic CCT/TCC/CTC				L165
UFG_393202_P015_WA12.Botrychium_angustisegmentum	1	p4	(AATT)3	12	976	987					L162
UFG_393202_P015_WF11.Botrychium_michiganense	1	p4	(AATT)3	12	1102	1113					L162
UFG_393202_P015_WG11.Botrychium_acuminatum	1	p4	(AATT)3	12	554	565					L162
UFG_393202_P071_WF12.Cheiroglossa_palmata	1	p2	(TC)6	12	318	329					L157
UFG_393202_P071_WF12.Cheiroglossa_palmata	2	p2	(AC)6	12	340	351					L157
UFG_393202_P072_WC08.Sceptridium_biternatum	1	p5	(TGAAA)3	15	5	19					L150
UFG_393202_P072_WC08.Sceptridium_biternatum	2	p2	(GT)8	16	33	48					L150
UFG_393201_P03_WA06.Botrypus_virginianus	1	p1	(T)15	15	1	15					L145
UFG_393202_P015_WD11.Botrychium_minganense	1	p3	(AGA)17	51	2	52					L144
UFG_393202_P015_WD12.Botrychium_simplex	1	p3	(AGA)13	39	1	39					L144
UFG_393202_P015_WF11.Botrychium_michiganense	1	p6	(AGAGGA)6	36	1	36	at the same locus as the polymorphic (AGA)				L144
UFG_393202_P015_WG11.Botrychium_acuminatum	1	p2	(GA)7	14	1	14	polymorphic (AG)/GA)				L144
UFG_393202_P015_WH11.Botrychium_matricariifolium	1	p3	(AGA)13	39	1	39					L144
UFG_393202_P028_WD08.Botrychium_matricariifolium	1	p2	(AG)7	14	43	56	polymorphic (AG)/GA)				L144
UFG_393202_P016_WH10.Ophioderma_pendula	1	p2	(CA)7	14	373	386					L142
UFG_393202_P016_WH10.Ophioderma_pendula	1	p6	(CCTGTT)3	18	377	394					L139
UFG_393202_P015_WA12.Botrychium_angustisegmentum	1	p4	(TTTA)3	12	541	552					L138
UFG_393202_P015_WC12.Botrychium_neolunaria	1	p4	(TTTA)3	12	481	492					L138
UFG_393202_P015_WD11.Botrychium_minganense	1	p4	(TTTA)3	12	454	465					L138
UFG_393202_P015_WE11.Botrychium_pallidum	1	p4	(TTTA)3	12	425	436					L138
UFG_393202_P015_WE12.Botrychium_echo	1	p4	(TTTA)3	12	464	475					L138
UFG_393202_P015_WF12.Botrychium_hesperium	1	p4	(TTTA)3	12	379	390					L138
UFG_393202_P015_WG11.Botrychium_acuminatum	1	p4	(TTTA)3	12	395	406					L138
UFG_393202_P015_WH11.Botrychium_matricariifolium	1	p4	(TTTA)3	12	432	443					L138
UFG_393202_P028_WD08.Botrychium_matricariifolium	1	p4	(TTTA)3	12	455	466					L138
UFG_393202_P028_WE08.Sceptridium_multifidum	1	p4	(CTGG)3	12	695	706					L138
UFG_393202_P028_WG08.Sceptridium_sp.	1	p4	(CTGG)3	12	695	706					L138
UFG_393202_P063_WA11.Sceptridium_decompositum	1	p4	(CTGG)3	12	695	706					L138
UFG_393202_P072_WC08.Sceptridium_biternatum	1	p4	(CTGG)3	12	695	706					L138
UFG_393202_P015_WA12.Botrychium_angustisegmentum	1	p6	(AGCTTC)3	18	871	888					L137
UFG_393202_P015_WC12.Botrychium_neolunaria	1	p1	(C)13	13	471	483					L137
UFG_393202_P015_WE12.Botrychium_echo	1	p6	(AGCTTC)3	18	845	862					L137
UFG_393202_P015_WE12.Botrychium_echo	2	p2	(CA)13	26	941	966	polymorphic (AC)/CA)				L137
UFG_393202_P015_WF11.Botrychium_michiganense	1	p6	(AGCTTC)3	18	778	795					L137
UFG_393202_P015_WF12.Botrychium_hesperium	1	p6	(AGCTTC)3	18	729	746					L137
UFG_393202_P015_WG11.Botrychium_acuminatum	1	p6	(AGCTTC)3	18	702	719					L137
UFG_393202_P015_WH11.Botrychium_matricariifolium	1	p6	(AGCTTC)3	18	764	781					L137
UFG_393202_P028_WD08.Botrychium_matricariifolium	1	p6	(AGCTTC)3	18	891	908					L137
UFG_393202_P028_WG08.Sceptridium_sp.	1	p2	(AC)8	16	343	358	polymorphic (AC)/CA)				L137
UFG_393202_P063_WA11.Sceptridium_decompositum	1	p2	(AC)7	14	596	609	polymorphic (AC)/CA)				L137
UFG_393202_P072_WC08.Sceptridium_biternatum	1	p2	(AC)9	18	341	358	polymorphic (AC)/CA)				L137
UFG_393202_P015_WD11.Botrychium_minganense	1	p3	(TTG)5	15	75	89					L131
UFG_393202_P015_WE11.Botrychium_pallidum	1	p3	(TTG)5	15	13	27					L131
UFG_393202_P015_WE12.Botrychium_echo	1	p3	(TTG)5	15	80	94					L131
UFG_393202_P015_WF11.Botrychium_michiganense	1	p3	(TTG)5	15	22	36					L131
UFG_393202_P016_WH10.Ophioderma_pendula	1	p2	(TC)9	18	261	278					L129
UFG_393202_P063_WA11.Sceptridium_decompositum	1	p2	(AC)7	14	338	351					L127
UFG_393202_P072_WC08.Sceptridium_biternatum	1	p2	(AC)8	16	340	355					L127
UFG_393201_P03_WA06.Botrypus_virginianus	1	p4	(TTCT)4	16	468	483	could be (TCTT)4 or even (TCTT)5, the last is TCTY		(TCTT)4		L126
UFG_393201_P03_WE06.Sceptridium_multifidum	1	p4	(TTCT)3	12	284	295					L126
UFG_393202_P028_WE08.Sceptridium_multifidum	1	p4	(TTCT)3	12	447	458					L126
UFG_393202_P028_WG08.Sceptridium_sp.	1	p4	(TTCT)3	12	463	474					L126
UFG_393202_P055_WB10.Botrypus_virginianus	1	p4	(TTCT)4	16	604	619					L126
UFG_393202_P058_WH09.Sceptridium_sp	1	p4	(TTCT)3	12	608	619					L126
UFG_393202_P063_WA11.Sceptridium_decompositum	1	p4	(TTCT)3	12	608	619					L126
UFG_393202_P072_WC08.Sceptridium_biternatum	1	p4	(TTCT)3	12	452	463					L126
UFG_393201_P03_WA06.Botrypus_virginianus	1	p4	(TTCT)4	16	620	635	could be (TCTT)4 or even (TCTT)5, the last is TCTY		(TCTT)4		L125
UFG_393201_P03_WE06.Sceptridium_multifidum	1	p4	(TTCT)3	12	700	711					L125
UFG_393202_P028_WE08.Sceptridium_multifidum	1	p4	(TTCT)3	12	592	603					L125
UFG_393202_P028_WG08.Sceptridium_sp.	1	p4	(TTCT)3	12	724	735					L125
UFG_393202_P055_WB10.Botrypus_virginianus	1	p4	(TTCT)4	16	781	796					L125
UFG_393202_P058_WH09.Sceptridium_sp	1	p4	(TTCT)3	12	695	706					L125
UFG_393202_P063_WA11.Sceptridium_decompositum	1	p4	(TTCT)3	12	785	796					L125
UFG_393202_P016_WH10.Ophioderma_pendula	1	p2	(TC)6	12	747	758					L124
UFG_393202_P016_WH10.Ophioderma_pendula	1	p2	(TC)6	12	748	759					L123
UFG_393202_P071_WF12.Cheiroglossa_palmata	1	p3	(GAA)4	12	31	42					L122
UFG_393202_P016_WH10.Ophioderma_pendula	1	p4	(AGCA)3	12	362	373					L121
UFG_393202_P015_WD11.Botrychium_minganense	1	p1	(T)13	13	227	239					L116
UFG_393202_P016_WH10.Ophioderma_pendula	1	p2	(GA)8	16	12	27					L115
UFG_393201_P03_WE06.Sceptridium_multifidum	1	p2	(GA)21	42	47	88	polymorphic (AG)/GA) some				L112
UFG_393201_P03_WE06.Sceptridium_multifidum	2	p4	(CTTT)3	12	507	518					L112
UFG_393202_P015_WB12.Botrychium_campestre	1	p2	(AG)11	22	1	22	polymorphic (AG)/GA) some				L112
UFG_393202_P015_WD12.Botrychium_simplex	1	p2	(AG)11	22	1	22	polymorphic (AG)/GA) some				L112
UFG_393202_P015_WE11.Botrychium_pallidum	1	p2	(AG)13	26	1	26	polymorphic (AG)/GA) some				L112
UFG_393202_P015_WE12.Botrychium_echo	1	p1	(G)12	12	1	12	at the same locus as the polymorphic (AG)/GA)				L112
UFG_393202_P015_WE12.Botrychium_echo	2	p2	(AG)7	14	14	27	polymorphic (AG)/GA) some				L112
UFG_393202_P015_WF11.Botrychium_michiganense	1	p2	(GA)17	34	4	37	polymorphic (AG)/GA) some				L112
UFG_393202_P015_WG12.Botrychium_lunaria	1	p2	(GA)13	26	1	26	polymorphic (AG)/GA) some				L112
UFG_393202_P015_WH11.Botrychium_matricariifolium	1	p2	(GA)7	14	1	14	polymorphic (AG)/GA) some				L112
UFG_393202_P028_WD08.Botrychium_matricariifolium	1	p2	(AG)11	22	1	22	polymorphic (AG)/GA) some				L112
UFG_393202_P028_WE08.Sceptridium_multifidum	1	p2	(AG)6	12	1	12	polymorphic (AG)/GA) some				L112
UFG_393202_P028_WE08.Sceptridium_multifidum	2	p4	(CTTT)3	12	432	443					L112
UFG_393202_P028_WG08.Sceptridium_sp.	1	p2	(AG)11	22	1	22	polymorphic (AG)/GA) some				L112
UFG_393202_P028_WG08.Sceptridium_sp.	2	p4	(CTTT)3	12	442	453					L112
UFG_393202_P058_WH09.Sceptridium_sp	1	p2	(GA)17	34	4	37	polymorphic (AG)/GA) some				L112
UFG_393202_P063_WA11.Sceptridium_decompositum	1	p2	(GA)16	32	5	36	polymorphic (AG)/GA) some				L112
UFG_393202_P063_WA11.Sceptridium_decompositum	2	p4	(CTTT)3	12	455	466					L112
UFG_393202_P072_WC08.Sceptridium_biternatum	1	p2	(AG)11	22	1	22	polymorphic (AG)/GA) some				L112
UFG_393202_P072_WC08.Sceptridium_biternatum	2	p4	(CTTT)3	12	442	453					L112
UFG_393202_P016_WH10.Ophioderma_pendula	1	p2	(TC)13	26	591	616					L107
UFG_393201_P03_WA06.Botrypus_virginianus	1	p1	(C)12	12	432	443					L106
UFG_393201_P03_WE06.Sceptridium_multifidum	1	p1	(C)20	20	457	476					L106
UFG_393202_P015_WA12.Botrychium_angustisegmentum	1	p1	(C)14	14	485	498					L106
UFG_393202_P015_WA12.Botrychium_angustisegmentum	2	p2	(CT)11	22	522	543	can be either TC or CT		(TC)11		L106
UFG_393202_P015_WC12.Botrychium_neolunaria	1	p2	(CT)13	26	554	579					L106
UFG_393202_P015_WD11.Botrychium_minganense	1	p2	(CT)13	26	514	539					L106
UFG_393202_P015_WD12.Botrychium_simplex	1	p2	(CT)10	20	492	511					L106
UFG_393202_P015_WE11.Botrychium_pallidum	1	p1	(C)12	12	478	489					L106
UFG_393202_P015_WF12.Botrychium_hesperium	1	p2	(CT)12	24	502	525					L106
UFG_393202_P015_WG11.Botrychium_acuminatum	1	p2	(CT)13	26	346	371					L106
UFG_393202_P015_WG12.Botrychium_lunaria	1	p2	(CT)6	12	466	477					L106
UFG_393202_P015_WH11.Botrychium_matricariifolium	1	p2	(CT)13	26	677	702					L106
UFG_393202_P028_WD08.Botrychium_matricariifolium	1	p2	(CT)12	24	684	707					L106
UFG_393202_P028_WE08.Sceptridium_multifidum	1	p2	(TG)7	14	133	146					L106
UFG_393202_P028_WG08.Sceptridium_sp.	1	p2	(TG)7	14	55	68					L106
UFG_393202_P055_WB10.Botrypus_virginianus	1	p1	(C)19	19	444	462					L106
UFG_393202_P063_WA11.Sceptridium_decompositum	1	p2	(TG)7	14	133	146					L106
UFG_393201_P03_WA06.Botrypus_virginianus	1	p2	(AG)10	20	1	20	polymorphic (AG)/GA)				L105
UFG_393202_P015_WA12.Botrychium_angustisegmentum	1	p2	(GA)10	20	1	20	polymorphic (AG)/GA)				L105
UFG_393202_P015_WC12.Botrychium_neolunaria	1	p4	(GGAG)7	28	1	28	at the same locus as the polymorphic (AG)/GA)				L105
UFG_393202_P015_WD11.Botrychium_minganense	1	p2	(AG)11	22	1	22	polymorphic (AG)/GA)				L105
UFG_393202_P015_WD12.Botrychium_simplex	1	p2	(AG)13	26	1	26	polymorphic (AG)/GA)				L105
UFG_393202_P015_WE11.Botrychium_pallidum	1	p2	(AG)11	22	1	22	polymorphic (AG)/GA)				L105
UFG_393202_P015_WE12.Botrychium_echo	1	p2	(GA)13	26	1	26	polymorphic (AG)/GA)				L105
UFG_393202_P015_WG12.Botrychium_lunaria	1	p2	(GA)13	26	1	26	polymorphic (AG)/GA)				L105
UFG_393202_P016_WH10.Ophioderma_pendula	1	p2	(AT)6	12	364	375					L105
UFG_393202_P028_WD08.Botrychium_matricariifolium	1	p2	(GA)10	20	1	20	polymorphic (AG)/GA)				L105
UFG_393202_P028_WG08.Sceptridium_sp.	1	p2	(AG)13	26	1	26	polymorphic (AG)/GA)				L105
UFG_393202_P055_WB10.Botrypus_virginianus	1	p2	(AG)11	22	2	23	polymorphic (AG)/GA)				L105
UFG_393202_P058_WH09.Sceptridium_sp	1	p2	(AG)13	26	1	26	polymorphic (AG)/GA)				L105
UFG_393202_P063_WA11.Sceptridium_decompositum	1	p2	(AG)13	26	1	26	polymorphic (AG)/GA)				L105
UFG_393202_P072_WC08.Sceptridium_biternatum	1	p2	(AG)10	20	1	20	polymorphic (AG)/GA)				L105
UFG_393202_P015_WH11.Botrychium_matricariifolium	1	p2	(CT)6	12	622	633					L103
UFG_393202_P028_WD08.Botrychium_matricariifolium	1	p2	(CT)6	12	660	671					L103
UFG_393202_P015_WC12.Botrychium_neolunaria	1	p3	(TGC)4	12	51	62					L102
UFG_393202_P015_WD11.Botrychium_minganense	1	p3	(TGC)4	12	85	96					L102
UFG_393202_P015_WD12.Botrychium_simplex	1	p3	(TGC)4	12	83	94					L102
UFG_393202_P015_WE11.Botrychium_pallidum	1	p3	(TGC)4	12	21	32					L102
UFG_393202_P015_WF11.Botrychium_michiganense	1	p3	(TGC)4	12	5	16					L102
UFG_393202_P015_WF12.Botrychium_hesperium	1	p3	(TGC)4	12	38	49					L102
UFG_393202_P015_WG11.Botrychium_acuminatum	1	p3	(TGC)4	12	20	31					L102
UFG_393202_P015_WH11.Botrychium_matricariifolium	1	p3	(TGC)4	12	7	18					L102
UFG_393202_P016_WH10.Ophioderma_pendula	1	p2	(GA)13	26	1	26					L102
UFG_393202_P016_WH10.Ophioderma_pendula	2	p2	(CA)9	18	203	220					L102
UFG_393202_P028_WD08.Botrychium_matricariifolium	1	p3	(TGC)4	12	7	18					L102
UFG_393202_P015_WE11.Botrychium_pallidum	1	p2	(GT)8	16	18	33	polymorphic GT/TG				L99
UFG_393202_P015_WE12.Botrychium_echo	1	p2	(GT)8	16	69	84	polymorphic GT/TG				L99
UFG_393202_P015_WG11.Botrychium_acuminatum	1	p2	(GT)9	18	79	96	polymorphic GT/TG				L99
UFG_393202_P071_WF12.Cheiroglossa_palmata	1	p2	(TG)9	18	69	86	polymorphic GT/TG				L99
UFG_393201_P03_WA06.Botrypus_virginianus	1	p2	(GA)14	28	4	31	polymorphic AG/GA				L98
UFG_393201_P03_WB06.Botrychium_lanceolatum	1	p2	(GA)13	26	1	26	polymorphic AG/GA				L98
UFG_393201_P03_WC06.Botrychium_alaskense_salchakatense	1	p2	(AG)11	22	1	22	polymorphic AG/GA				L98
UFG_393202_P015_WA12.Botrychium_angustisegmentum	1	p2	(GA)12	24	17	40	polymorphic AG/GA				L98
UFG_393202_P015_WB12.Botrychium_campestre	1	p2	(AG)13	26	1	26	polymorphic AG/GA				L98
UFG_393202_P015_WC12.Botrychium_neolunaria	1	p2	(AG)12	24	17	40	polymorphic AG/GA				L98
UFG_393202_P015_WD11.Botrychium_minganense	1	p2	(AG)12	24	13	36	polymorphic AG/GA				L98
UFG_393202_P015_WD12.Botrychium_simplex	1	p2	(GA)13	26	14	39	polymorphic AG/GA				L98
UFG_393202_P015_WE11.Botrychium_pallidum	1	p2	(AG)12	24	15	38	polymorphic AG/GA				L98
UFG_393202_P015_WE12.Botrychium_echo	1	p2	(GA)11	22	6	27	polymorphic AG/GA				L98
UFG_393202_P015_WF11.Botrychium_michiganense	1	p2	(GA)12	24	27	50	polymorphic AG/GA				L98
UFG_393202_P015_WF12.Botrychium_hesperium	1	p4	(GGAG)7	28	1	28					L98
UFG_393202_P015_WG11.Botrychium_acuminatum	1	p2	(AG)11	22	1	22	polymorphic AG/GA				L98
UFG_393202_P015_WG12.Botrychium_lunaria	1	p2	(AG)13	26	1	26	polymorphic AG/GA				L98
UFG_393202_P015_WH11.Botrychium_matricariifolium	1	p2	(AG)11	22	1	22	polymorphic AG/GA				L98
UFG_393202_P016_WH10.Ophioderma_pendula	1	p2	(AG)9	18	4	21	polymorphic AG/GA				L98
UFG_393202_P016_WH10.Ophioderma_pendula	2	p2	(AG)11	22	23	44	polymorphic AG/GA				L98
UFG_393202_P028_WD08.Botrychium_matricariifolium	1	p2	(GA)12	24	17	40	polymorphic AG/GA				L98
UFG_393202_P028_WE08.Sceptridium_multifidum	1	p2	(AG)13	26	1	26	polymorphic AG/GA				L98
UFG_393202_P028_WG08.Sceptridium_sp.	1	p2	(AG)13	26	1	26	polymorphic AG/GA				L98
UFG_393202_P055_WB10.Botrypus_virginianus	1	p2	(GA)14	28	1	28	polymorphic AG/GA				L98
UFG_393202_P058_WH09.Sceptridium_sp	1	p2	(AG)13	26	1	26	polymorphic AG/GA				L98
UFG_393202_P063_WA11.Sceptridium_decompositum	1	p2	(GA)12	24	34	57	polymorphic AG/GA				L98
UFG_393202_P071_WF12.Cheiroglossa_palmata	1	p2	(GA)13	26	1	26	polymorphic AG/GA				L98
UFG_393202_P072_WC08.Sceptridium_biternatum	1	p2	(GA)12	24	34	57	polymorphic AG/GA				L98
UFG_393201_P03_WA06.Botrypus_virginianus	1	p3	(AGG)4	12	156	167					L97
UFG_393201_P03_WA06.Botrypus_virginianus	2	p2	(AG)12	24	428	451	polymorphic AG/GA				L97
UFG_393201_P03_WE06.Sceptridium_multifidum	1	p2	(AG)10	20	416	435	polymorphic AG/GA				L97
UFG_393202_P015_WA12.Botrychium_angustisegmentum	1	p2	(AG)10	20	428	447	polymorphic AG/GA				L97
UFG_393202_P015_WC12.Botrychium_neolunaria	1	p2	(AG)10	20	333	352	polymorphic AG/GA				L97
UFG_393202_P015_WD11.Botrychium_minganense	1	p2	(AG)8	16	344	359	polymorphic AG/GA				L97
UFG_393202_P015_WD12.Botrychium_simplex	1	p2	(AG)7	14	289	302	polymorphic AG/GA				L97
UFG_393202_P015_WE11.Botrychium_pallidum	1	p2	(AG)10	20	344	363	polymorphic AG/GA				L97
UFG_393202_P015_WE12.Botrychium_echo	1	p2	(AG)8	16	309	324	polymorphic AG/GA				L97
UFG_393202_P015_WE12.Botrychium_echo	2	p2	(GA)6	12	326	337	polymorphic AG/GA				L97
UFG_393202_P015_WF11.Botrychium_michiganense	1	p2	(AG)10	20	405	424	polymorphic AG/GA				L97
UFG_393202_P015_WF12.Botrychium_hesperium	1	p2	(AG)9	18	252	269	polymorphic AG/GA				L97
UFG_393202_P015_WG11.Botrychium_acuminatum	1	p2	(AG)8	16	362	377	polymorphic AG/GA				L97
UFG_393202_P015_WH11.Botrychium_matricariifolium	1	p2	(AG)10	20	397	416	polymorphic AG/GA				L97
UFG_393202_P016_WH10.Ophioderma_pendula	1	p4	(AAAG)3	12	77	88					L97
UFG_393202_P028_WD08.Botrychium_matricariifolium	1	p2	(AG)10	20	413	432	polymorphic AG/GA				L97
UFG_393202_P028_WE08.Sceptridium_multifidum	1	p2	(AG)7	14	382	395	polymorphic AG/GA				L97
UFG_393202_P028_WG08.Sceptridium_sp.	1	p2	(AG)11	22	428	449	polymorphic AG/GA				L97
UFG_393202_P055_WB10.Botrypus_virginianus	1	p2	(AG)13	26	282	307	polymorphic AG/GA				L97
UFG_393202_P058_WH09.Sceptridium_sp	1	p2	(AG)11	22	279	300	polymorphic AG/GA				L97
UFG_393202_P063_WA11.Sceptridium_decompositum	1	p2	(AG)11	22	428	449	polymorphic AG/GA				L97
UFG_393202_P072_WC08.Sceptridium_biternatum	1	p2	(AG)15	30	349	378	polymorphic AG/GA				L97
UFG_393201_P03_WA06.Botrypus_virginianus	1	p2	(CG)6	12	516	527					L95
UFG_393202_P028_WE08.Sceptridium_multifidum	1	p2	(CA)12	24	564	587	polymorphic AC/CA				L95
UFG_393202_P028_WG08.Sceptridium_sp.	1	p2	(AC)13	26	532	557	polymorphic AC/CA				L95
UFG_393202_P058_WH09.Sceptridium_sp	1	p2	(AC)13	26	322	347	polymorphic AC/CA				L95
UFG_393202_P063_WA11.Sceptridium_decompositum	1	p2	(AC)11	22	567	588	polymorphic AC/CA				L95
UFG_393202_P072_WC08.Sceptridium_biternatum	1	p2	(CA)13	26	560	585	polymorphic AC/CA				L95
UFG_393202_P071_WF12.Cheiroglossa_palmata	1	p2	(AT)6	12	18	29					L93
UFG_393202_P015_WA12.Botrychium_angustisegmentum	1	p1	(T)12	12	1	12					L87
UFG_393202_P015_WE12.Botrychium_echo	1	p1	(T)13	13	8	20					L87
UFG_393202_P015_WA12.Botrychium_angustisegmentum	1	p2	(TC)8	16	4	19	polymorphic CT/TC				L86
UFG_393202_P015_WC12.Botrychium_neolunaria	1	p2	(CT)11	22	1	22	polymorphic CT/TC				L86
UFG_393202_P028_WE08.Sceptridium_multifidum	1	p2	(CT)11	22	1	22	polymorphic CT/TC				L86
UFG_393202_P028_WG08.Sceptridium_sp.	1	p2	(CT)11	22	1	22	polymorphic CT/TC				L86
UFG_393202_P058_WH09.Sceptridium_sp	1	p2	(CT)11	22	1	22	polymorphic CT/TC				L86
UFG_393202_P063_WA11.Sceptridium_decompositum	1	p2	(CT)11	22	50	71	polymorphic CT/TC				L86
UFG_393202_P072_WC08.Sceptridium_biternatum	1	p2	(CT)11	22	1	22	polymorphic CT/TC				L86
UFG_393201_P03_WA06.Botrypus_virginianus	1	p4	(CTTT)3	12	733	744					L81
UFG_393201_P03_WE06.Sceptridium_multifidum	1	p4	(CTTT)3	12	437	448					L81
UFG_393202_P028_WE08.Sceptridium_multifidum	1	p4	(CTTT)3	12	889	900					L81
UFG_393202_P028_WG08.Sceptridium_sp.	1	p4	(CTTT)3	12	810	821					L81
UFG_393202_P055_WB10.Botrypus_virginianus	1	p4	(CTTT)3	12	752	763					L81
UFG_393202_P058_WH09.Sceptridium_sp	1	p4	(CTTT)3	12	852	863					L81
UFG_393202_P063_WA11.Sceptridium_decompositum	1	p4	(CTTT)3	12	892	903					L81
UFG_393202_P072_WC08.Sceptridium_biternatum	1	p4	(CTTT)3	12	704	715					L81
UFG_393201_P03_WA06.Botrypus_virginianus	1	p4	(CTTT)3	12	733	744					L80
UFG_393202_P028_WE08.Sceptridium_multifidum	1	p4	(CTTT)3	12	839	850					L80
UFG_393202_P028_WG08.Sceptridium_sp.	1	p4	(CTTT)3	12	810	821					L80
UFG_393202_P055_WB10.Botrypus_virginianus	1	p4	(CTTT)3	12	752	763					L80
UFG_393202_P058_WH09.Sceptridium_sp	1	p4	(CTTT)3	12	826	837					L80
UFG_393202_P063_WA11.Sceptridium_decompositum	1	p4	(CTTT)3	12	856	867					L80
UFG_393201_P03_WE06.Sceptridium_multifidum	1	p4	(AGCT)3	12	176	187					L78
UFG_393202_P028_WE08.Sceptridium_multifidum	1	p4	(AGCT)3	12	161	172					L78
UFG_393202_P028_WG08.Sceptridium_sp.	1	p4	(AGCT)3	12	272	283					L78
UFG_393202_P058_WH09.Sceptridium_sp	1	p4	(AGCT)3	12	251	262					L78
UFG_393202_P063_WA11.Sceptridium_decompositum	1	p4	(AGCT)3	12	272	283					L78
UFG_393202_P072_WC08.Sceptridium_biternatum	1	p4	(AGCT)3	12	272	283					L78
UFG_393202_P015_WF11.Botrychium_michiganense	1	p1	(T)15	15	657	671					L77
UFG_393202_P015_WE12.Botrychium_echo	1	p1	(A)18	18	288	305					L76
UFG_393202_P055_WB10.Botrypus_virginianus	1	p2	(TC)6	12	484	495					L73
UFG_393202_P055_WB10.Botrypus_virginianus	1	p5	(TTTTG)3	15	10	24					L71
UFG_393202_P015_WE12.Botrychium_echo	1	p2	(TC)28	56	501	556					L69
UFG_393202_P015_WF11.Botrychium_michiganense	1	p2	(TC)22	44	537	580					L69
UFG_393202_P028_WD08.Botrychium_matricariifolium	1	p2	(TC)8	16	587	602					L69
UFG_393202_P063_WA11.Sceptridium_decompositum	1	p1	(C)13	13	661	673					L69
UFG_393201_P03_WA06.Botrypus_virginianus	1	p2	(TC)6	12	449	460					L63
UFG_393202_P055_WB10.Botrypus_virginianus	1	p2	(TC)6	12	453	464					L63
UFG_393202_P063_WA11.Sceptridium_decompositum	1	p2	(TC)6	12	458	469					L63
