# Supplementary material for: Microsatellite Content in 397 Nuclear Exons and Their Flanking Regions in the Fern Family Ophioglossaceae
Source: Plants (Basel). 2024 Mar 4;13(5):713. doi: 10.3390/plants13050713 (PMC10934216; doi:10.3390/plants13050713)
Supplement: Supplementary file 1 [file plants-13-00713-s001.zip › GoFlag Table S5.xlsx]

## Sheet: Sheet1
ID	SSR nr.	SSR type	SSR	size	start	end	Remark	In TargetOnly_NoDups	MISA detected as	Exon	Flanking region
UFG_393202_P015_WH11.Botrychium_matricariifolium	1	c	(TG)13(AG)15	56	577	632	polymorphic only because missing end in one of them				L15
UFG_393202_P028_WD08.Botrychium_matricariifolium	1	c	(TG)22(AG)6	56	644	699	polymorphic only because missing end in one of them				L15
UFG_393202_P055_WB10.Botrypus_virginianus	1	c	(TTTA)3(ATT)7(T)10	43	637	679			(TTTA)3(ATT)7(T)12*		L59
UFG_393202_P015_WC12.Botrychium_neolunaria	2	c	(GA)6(AAGA)4	28	209	236	polymorphic AG/GA and AAG/AAGA				L410
UFG_393202_P015_WF11.Botrychium_michiganense	3	c	(GA)6(AAGA)3	24	209	232	polymorphic AG/GA and AAG/AAGA				L410
UFG_393202_P015_WF12.Botrychium_hesperium	3	c	(GA)6(AAGA)3	24	202	225	polymorphic AG/GA and AAG/AAGA				L410
UFG_393202_P015_WG11.Botrychium_acuminatum	3	c	(GA)6(AAGA)3	24	209	232	polymorphic AG/GA and AAG/AAGA				L410
UFG_393202_P055_WB10.Botrypus_virginianus	2	c	(AG)11(AAG)6	40	205	244	polymorphic AG/GA and AAG/AAGA		(AG)10(<AG>A)(AGA)7		L410
UFG_393202_P028_WE08.Sceptridium_multifidum	1	c	(CA)19(ATG)4	50	1	50					L406
UFG_393202_P063_WA11.Sceptridium_decompositum	1	c	(CA)13(ATG)4	38	13	50					L406
UFG_393202_P015_WE12.Botrychium_echo	1	c	(TCT)5(CCT)8	39	1	39					L390
UFG_393202_P015_WE12.Botrychium_echo	1	c	(GT)9(GA)17(G)17	69	68	136	polymorphic GT/TG and AG/GA				L385
UFG_393202_P015_WF11.Botrychium_michiganense	1	c	(GT)9(GA)19	56	68	123	polymorphic GT/TG and AG/GA				L385
UFG_393202_P028_WE08.Sceptridium_multifidum	1	c	(GT)7(GA)12(G)16	54	94	147	polymorphic GT/TG and AG/GA				L385
UFG_393202_P028_WG08.Sceptridium_sp.	1	c	(GT)9(GA)12(G)12	54	166	219	polymorphic GT/TG and AG/GA				L385
UFG_393202_P063_WA11.Sceptridium_decompositum	1	c	(TG)9(AG)12(G)13	55	171	225	polymorphic GT/TG and AG/GA		(TG)9(AG)12(G)14*		L385
UFG_393202_P015_WE12.Botrychium_echo	1	c	(GT)9(GA)27(G)14	86	122	207	polymorphic GT/TG and AG/GA				L384
UFG_393202_P015_WF11.Botrychium_michiganense	1	c	(GT)9(GA)28	74	68	141	polymorphic GT/TG and AG/GA				L384
UFG_393202_P028_WE08.Sceptridium_multifidum	1	c	(GT)7(GA)12	38	94	131	polymorphic GT/TG and AG/GA				L384
UFG_393202_P028_WG08.Sceptridium_sp.	1	c	(GT)9(GA)12(G)12	54	122	175	polymorphic GT/TG and AG/GA				L384
UFG_393202_P063_WA11.Sceptridium_decompositum	1	c	(TG)9(AG)12(G)13	55	121	175	polymorphic GT/TG and AG/GA		(TG)9(AG)12(G)14*		L384
UFG_393202_P015_WE12.Botrychium_echo	1	c	(GGAAGA)8(AGA)5	63	1	63	can be a different SSR, based on the start AAGAGG, AAGAGG, …		(GGAAGA)7(G<GAAGA>AGAAGAAGAAGAAGAACCATAAATTAACGTCCACGAAGCCCCTGGGGGGGCAAGGGACCAAAGGAAAAGTAAGAAAGTACAACACAGGGGGAAAAAGAACCCCTGTCAAGGCCCAATGCCAAATAACTAAGTTAAAATAGAGAGTAAAAACACCGGTACTAACGTGTTCTTCTATGTTACAGCGCACATATGATCTCAATCTTCCTTATAGAAGGATTCCATCAAAGCTTTCCTATCTTGTTAGAAAGCTAGCAGAACCTGCCTTGAAAAAAGAYGKTTTCCATGCTGAGGCTGCTATTATCAATTACTTTGGTCCTGGTATGTCTATCCCTTTCTCCACACTTCGGTTGTTTACCTTTTGCATATTTCTAAAACTAAAAA…		L381
UFG_393202_P028_WD08.Botrychium_matricariifolium	1	c	(AG)11(AAGAGG)5(AAG)11	85	1	85	can be a different SSR, based on the start AAGAGG, AAGAGG, …		(AG)10(A<G>AAGAG)(GAAGAG)4(GAA)12		L381
UFG_393202_P015_WC12.Botrychium_neolunaria	1	c	(TG)13(AG)11	48	551	598					L379
UFG_393202_P015_WD12.Botrychium_simplex	1	c	(TG)13(AG)11	48	532	579					L379
UFG_393202_P015_WE12.Botrychium_echo	1	c	(TG)18(AG)11	58	555	612					L379
UFG_393202_P015_WF11.Botrychium_michiganense	1	c	(TG)16(AG)20	72	621	692					L379
UFG_393202_P015_WF12.Botrychium_hesperium	1	c	(TG)13(AG)20	66	566	631					L379
UFG_393202_P015_WH11.Botrychium_matricariifolium	1	c	(TG)16(AG)7	46	621	666					L379
UFG_393202_P028_WG08.Sceptridium_sp.	1	c	(TG)7(AG)19	52	629	680					L379
UFG_393202_P055_WB10.Botrypus_virginianus	1	c	(TG)12(AG)11	46	614	659					L379
UFG_393202_P063_WA11.Sceptridium_decompositum	1	c	(TG)13(AG)19	64	629	692					L379
UFG_393202_P072_WC08.Sceptridium_biternatum	1	c	(TG)11(AG)19	60	592	651					L379
UFG_393202_P055_WB10.Botrypus_virginianus	1	c	(GC)7(AC)10	34	516	549					L374
UFG_393202_P055_WB10.Botrypus_virginianus	1	c	(TGCGTG)5(TG)8	46	676	721			(TGCGTG)4(TGC<GTG>TGTGTGTGTGTGTGTGTAGATGGATAGCTAGAGAGAGGATATTTTAATGTCGCCCCACTTTGAGAACATCCTTCAAGATAC)(GT)9		L366
UFG_393201_P03_WA06.Botrypus_virginianus	1	c	(AC)8(CA)6	28	552	579					L365
UFG_393202_P055_WB10.Botrypus_virginianus	1	c	(AC)8(CA)6	28	554	581					L365
UFG_393202_P069_WH03.Ophioderma_pendula	1	c	(TG)13(AG)11	48	23	70					L355
UFG_393201_P03_WE06.Sceptridium_multifidum	1	c	(GTGTGA)3(GTGTGG)3	36	32	67					L320
UFG_393202_P028_WE08.Sceptridium_multifidum	2	c	(GTGTGA)3(GTGTGG)3	36	151	186					L320
UFG_393202_P028_WG08.Sceptridium_sp.	2	c	(GTGTGA)3(GTGTGG)3	36	187	222					L320
UFG_393202_P058_WH09.Sceptridium_sp	2	c	(GTGTGA)3(GTGTGG)3	36	174	209					L320
UFG_393202_P063_WA11.Sceptridium_decompositum	2	c	(GTGTGA)3(GTGTGG)3	36	242	277					L320
UFG_393202_P072_WC08.Sceptridium_biternatum	2	c	(GTGTGA)3(GTGTGG)3	36	207	242					L320
UFG_393202_P063_WA11.Sceptridium_decompositum	1	c	(CGCA)3(TG)6	24	560	583					L280
UFG_393202_P015_WH11.Botrychium_matricariifolium	1	c	(TC)13(ATAC)7	54	579	632			(TC)12(T<C>ATA)(CATA)6		L256
UFG_393202_P028_WD08.Botrychium_matricariifolium	1	c	(TC)13(ATAC)7	54	579	632			(TC)12(T<C>ATA)(CATA)6		L256
UFG_393202_P028_WE08.Sceptridium_multifidum	1	c	(CA)13(GT)12	50	634	683					L256
UFG_393202_P028_WG08.Sceptridium_sp.	1	c	(CA)13(GT)12	50	639	688					L256
UFG_393202_P016_WH10.Ophioderma_pendula	1	c	(CT)8(CA)8	32	325	356					L238
UFG_393202_P069_WF05.Helminthostachys_zeylanica	1	c	(AC)6(AG)12	36	1	36					L236
UFG_393202_P015_WG12.Botrychium_lunaria	1	c	(GTAT)3(GT)12	36	3	38			(GTAT)2(GTA<T>G)(TG)12		L232
UFG_393201_P03_WE06.Sceptridium_multifidum	1	c	(C)24(CT)7	38	339	376			(C)24(<C>T)(CT)6		L227
UFG_393201_P03_WE06.Sceptridium_multifidum	2	c	(C)18(TC)6	30	823	852	overlapping C				L226
UFG_393202_P015_WF12.Botrychium_hesperium	1	c	(TC)9(C)12	30	840	869	overlapping C		(TC)8(T<C>)(C)12		L226
UFG_393202_P063_WA11.Sceptridium_decompositum	1	c	(CTCC)3(C)23	35	876	910	overlapping C		(CTCC)2(CT<CC>CCCCCCCCCCCCCCCCCCCCCCCTCCCTCTCTCTCTCTCTCTCTTCCCTCTTCATGTGCATAACTGAGAATCATTCTCGTCTGATTGGAAATTTGTGTGACGAGCAGCACTTCTATGCGGAACCAAGAGCTGCGAAGGAGAAGCTAGGATGGAAGAGCAGCACGAATCTAGGGGAGGATTTGAAGGAGCGGTTCGAGGAGTATGTTAGGAGTGGGAGAGACAAGGGCGAGCTGAAGTTTGAGGTGGACGAAAAGATCCTGGAGTCTATTAAAGCTCCACTCACAGTTTAATAATGGATG)(C)24		L226
UFG_393202_P015_WE12.Botrychium_echo	1	c	(TC)8(TA)9	34	514	547	polymorphic (CT)/TC), CA in Botrypus, TA in Botrychium				L210
UFG_393202_P055_WB10.Botrypus_virginianus	1	c	(CT)9(CA)9	36	500	535	polymorphic (CT)/TC), CA in Botrypus, TA in Botrychium				L210
UFG_393202_P058_WH09.Sceptridium_sp	1	c	(CCT)4(CTC)4	24	93	116					L165
UFG_393202_P016_WH10.Ophioderma_pendula	1	c	(TG)11(AG)10	42	289	330					L114
UFG_393201_P03_WE06.Sceptridium_multifidum	1	c	(TG)6(AG)11	34	25	58					L98
