# Supplementary material for: Microsatellite Content in 397 Nuclear Exons and Their Flanking Regions in the Fern Family Ophioglossaceae
Source: Plants (Basel). 2024 Mar 4;13(5):713. doi: 10.3390/plants13050713 (PMC10934216; doi:10.3390/plants13050713)
Supplement: Supplementary file 1 [file plants-13-00713-s001.zip › GoFlag_Table S1.xlsx]

## Sheet: Sheet1
Taxon	Loci	Submitter	Voucher	SRA Accession	BioSample
Botrychium acuminatum	361	Evelyn Williams	EW286	SRR27918036	SAMN39888241
Botrychium alaskense	95	Evelyn Williams	EW1083	(SRR27918035) SRR11786232	(SAMN39888242) SAMN14888191
Botrychium alaskense salchakatense	23	Evelyn Williams	EW1082	(SRR27918024) SRR11786231	(SAMN39888243) SAMN14888192
Botrychium angustisegmentum	367	Evelyn Williams	EW512	SRR27918014	SAMN39888244
Botrychium campestre	357	Evelyn Williams	EW638	SRR27918013	SAMN39888245
Botrychium echo	385	Evelyn Williams	EW999	SRR27918012	SAMN39888246
Botrychium hesperium	359	Evelyn Williams	EW1014	SRR27918011	SAMN39888247
Botrychium lanceolatum	29	Evelyn Williams	EW1081	(SRR27918010) SRR11786229	(SAMN39888248) SAMN14888193
Botrychium lunaria	316	Evelyn Williams	BD160901	SRR27918009	SAMN39888249
Botrychium matricariifolium	370	Evelyn Williams	EW299	SRR27918008	SAMN39888250
Botrychium matricariifolium	382	Susan Fawcett	SF812	SRR27918034	SAMN39888251
Botrychium michiganense	377	Evelyn Williams	EW190	SRR27918033	SAMN39888252
Botrychium minganense	377	Evelyn Williams	EW85	SRR27918032	SAMN39888253
Botrychium neolunaria	377	Evelyn Williams	EW735	SRR27918031	SAMN39888254
Botrychium pallidum	378	Evelyn Williams	EW113	SRR27918030	SAMN39888255
Botrychium simplex	373	Evelyn Williams	EW791	SRR27918029	SAMN39888256
Botrypus virginianus	392	Michael Sundue	Sundue 4021	SRR27918028	SAMN39888257
Botrypus virginianus	412	Evelyn Williams	EW1079	(SRR27918027) SRR11786228	(SAMN39888258) SAMN39888258
Cheiroglossa palmata	184	Weston Testo	Jimenez 780	SRR27918026	SAMN39888259
Helminthostachys zeylanica	273	Michael Sundue	Lee 530	SRR27918025	SAMN39888260
Ophioderma pendula	97	Tom Ranker	Ranker 1932	SRR27918023	SAMN39888261
Ophioderma pendula	130	Weston Testo	Testo sn	SRR27918022	SAMN39888262
Ophioderma pendula	393	Emily Sessa	2001-0045B	SRR27918021	SAMN39888263
Sceptridium biternatum	394	Weston Testo	Huey sn	SRR27918020	SAMN39888264
Sceptridium decompositum	388	Michael Sundue	Sundue 4064	SRR27918019	SAMN39888265
Sceptridium multifidum	402	Evelyn Williams	EW1084	(SRR27918018) SRR11786208	(SAMN39888266) SAMN14888159
Sceptridium multifidum	381	Susan Fawcett	SF814	SRR27918017	SAMN39888267
Sceptridium sp	387	Susan Fawcett	SF816	SRR27918016	SAMN39888268
Sceptridium sp	378	Weston Testo	Testo COL99	SRR27918015	SAMN39888269
